# Supplementary material for: Vocal development through morphological computation
Source: PLoS Biol. 2018 Feb 20;16(2):e2003933. doi: 10.1371/journal.pbio.2003933 (PMC5834215; doi:10.1371/journal.pbio.2003933)
Supplement: S1 Data — (XLSX) [file pbio.2003933.s005.xlsx]

## Sheet: data_figure1b
Call type	Duration
1	0.328
1	0.296
1	0.31467
1	0.32
1	0.312
1	0.336
1	0.27733
1	0.28492
1	0.28581
1	0.27467
1	0.27467
1	0.34133
1	0.27763
1	0.30386
1	0.29847
1	0.30285
1	0.31484
1	0.32
1	0.27733
1	0.29036
1	0.28267
1	0.29333
1	0.344
1	0.28
1	0.3038
1	0.29972
1	0.30667
1	0.264
1	0.24533
1	0.30927
1	0.31216
1	0.3216
1	0.32267
1	0.328
1	0.284
1	0.2973
1	0.29954
1	0.3051
1	0.32
1	0.33867
1	0.312
1	0.304
1	0.32
1	0.33874
1	0.312
1	0.32
1	0.328
1	0.34133
1	0.26133
1	0.24267
1	0.28267
1	0.33856
1	0.36514
1	0.22133
1	0.23268
1	0.328
1	0.31757
1	0.65333
1	0.44267
1	0.49867
1	0.18879
1	0.24267
1	0.28571
1	0.30141
1	0.30304
1	0.20533
1	0.33333
1	0.54381
1	0.55726
1	0.39166
1	0.384
1	0.26809
1	0.232
1	0.32737
1	0.30645
1	0.248
1	0.31408
1	0.21382
1	0.22933
1	0.27671
1	0.29536
1	0.30315
1	0.67722
1	0.33408
1	0.18368
1	0.26133
1	0.28267
1	0.70224
1	0.71895
1	0.43311
1	0.58608
1	0.53365
1	0.18088
1	0.26542
1	0.2692
1	0.36504
1	0.59722
1	0.25067
1	0.59733
1	0.41867
1	0.33867
1	0.232
1	0.29333
1	0.29067
1	0.52957
1	0.71424
1	0.26133
1	0.43467
1	0.53867
1	0.19264
1	0.736
1	0.216
1	0.22133
1	0.288
1	0.264
1	0.392
1	0.52021
1	0.62588
1	0.47467
1	0.19004
1	0.26547
1	0.29626
1	0.35407
1	0.76345
1	0.1938
1	0.30945
1	0.64994
1	0.40267
1	0.45067
1	0.25067
1	0.25067
1	0.29333
1	0.304
1	0.35733
1	0.88533
1	0.51961
1	0.424
1	0.21867
1	0.32176
1	0.256
1	0.39387
1	0.23467
1	0.31733
1	0.29272
1	0.34133
1	0.21729
1	0.49867
1	0.19025
1	0.65333
1	0.23733
1	0.24
1	0.31881
1	0.27733
1	0.2983
1	0.38377
1	0.33867
1	0.67733
1	0.416
1	0.18236
1	0.2721
1	0.31733
1	0.44533
1	0.25867
1	0.77333
1	0.568
1	0.58933
1	0.51467
1	0.25798
1	0.24267
1	0.28238
1	0.31736
1	0.32751
1	0.3183
1	0.37593
1	0.50667
1	0.23733
1	0.40267
1	0.50933
1	0.496
1	0.392
1	0.45333
1	0.23467
1	0.224
1	0.34933
1	0.29099
1	0.79046
1	0.43225
1	0.53016
1	0.552
1	0.464
1	0.18818
1	0.28533
1	0.28
1	0.30316
1	0.38667
1	0.53067
1	0.54133
1	0.232
1	0.34933
1	0.76564
1	0.488
1	0.45067
1	0.18438
1	0.24267
1	0.31277
1	0.303
1	0.31332
1	0.584
1	0.52351
1	0.27162
1	0.31219
1	0.776
1	0.53867
1	0.512
1	0.44533
1	0.19872
1	0.24533
1	0.28267
1	0.296
1	0.72267
1	0.60909
1	0.70718
1	0.50783
1	0.25067
1	0.22133
1	0.29741
1	0.30003
1	0.376
1	0.41333
1	0.44267
1	0.18602
1	0.272
1	0.29333
1	0.29867
1	0.31467
1	0.38513
1	0.18109
1	0.27467
1	0.296
1	0.288
1	0.296
1	0.32
1	0.336
1	0.29164
1	0.34933
1	0.368
1	0.26562
1	0.33067
1	0.29614
1	0.32
1	0.33867
1	0.416
1	0.41067
1	0.24267
1	0.272
1	0.27467
1	0.30933
1	0.368
1	0.448
1	0.52267
1	0.472
1	0.52533
1	0.528
1	0.33067
1	0.328
1	0.35467
1	0.31501
1	0.336
1	0.29867
1	0.34933
1	0.36267
1	0.36
1	0.30667
1	0.352
1	0.38133
1	0.35733
1	0.31733
1	0.352
1	0.384
1	0.38133
1	0.34133
1	0.312
1	0.36
1	0.37867
1	0.36
1	0.35733
1	0.41333
1	0.4
1	0.35467
1	0.35733
1	0.344
1	0.38933
1	0.39733
1	0.336
1	0.34133
1	0.40533
1	0.38933
1	0.352
1	0.352
1	0.296
1	0.38667
1	0.376
1	0.40533
1	0.36267
1	0.32533
1	0.368
1	0.384
1	0.36533
1	0.368
1	0.30933
1	0.36533
1	0.4
1	0.424
1	0.32533
1	0.35467
1	0.38933
1	0.40533
1	0.35733
1	0.32533
1	0.35733
1	0.39733
1	0.34933
1	0.34133
1	0.344
1	0.39733
1	0.39733
1	0.37067
1	0.34819
1	0.30933
1	0.37333
1	0.37867
1	0.36267
1	0.32267
1	0.304
1	0.38133
1	0.36
1	0.37867
1	0.30667
1	0.336
1	0.33333
1	0.368
1	0.35733
1	0.38151
1	0.40905
1	0.32
1	0.32533
1	0.36267
1	0.31023
1	0.44637
1	0.52266
1	0.49723
1	0.56
1	0.34667
1	0.30121
1	0.37067
1	0.36533
1	0.424
1	0.31733
1	0.14578
1	0.33867
1	0.28138
1	0.31098
1	0.27875
1	0.312
1	0.368
1	0.344
1	0.304
1	0.33333
1	0.296
1	0.28267
1	0.30133
1	0.27467
1	0.32
1	0.275
1	0.29587
1	0.31705
1	0.30933
1	0.32267
1	0.28
1	0.30133
1	0.34133
1	0.31467
1	0.31467
1	0.33867
1	0.296
1	0.328
1	0.29867
1	0.29867
1	0.312
1	0.33067
1	0.27433
1	0.29754
1	0.27332
1	0.33333
1	0.27098
1	0.312
1	0.344
1	0.31467
1	0.32267
1	0.27733
1	0.33067
1	0.30667
1	0.32267
1	0.40267
1	0.312
1	0.344
1	0.32533
1	0.33067
1	0.37867
1	0.344
1	0.29333
1	0.31467
1	0.32267
1	0.328
1	0.32
1	0.336
1	0.29333
1	0.304
1	0.33067
1	0.32533
1	0.34933
1	0.30667
1	0.312
1	0.34933
1	0.41333
1	0.312
1	0.34933
1	0.30273
1	0.3085
1	0.35027
1	0.28646
1	0.32516
1	0.312
1	0.34933
1	0.312
1	0.32267
1	0.33067
1	0.37168
1	0.296
1	0.32441
1	0.29333
1	0.39467
1	0.31467
1	0.31733
1	0.33067
1	0.288
1	0.52533
1	0.52533
1	0.47467
1	0.47975
1	0.256
1	0.29867
1	0.336
1	0.29867
1	0.31467
1	0.45333
1	0.29333
1	0.31733
1	0.33067
1	0.53867
1	0.53067
1	0.256
1	0.44533
1	0.45067
1	0.32267
1	0.44533
1	0.52267
1	0.448
1	0.472
1	0.328
1	0.30133
1	0.30667
1	0.35467
1	0.312
1	0.656
1	0.496
1	0.504
1	0.424
1	0.34133
1	0.32
1	0.368
1	0.32
1	0.16
1	0.38933
1	0.39467
1	0.38933
1	0.312
1	0.43733
1	0.168
1	0.38133
1	0.38933
1	0.35733
1	0.57333
1	0.38667
1	0.36533
1	0.33333
1	0.408
1	0.4
1	0.60533
1	0.35733
1	0.376
1	0.41067
1	0.39733
1	0.19733
1	0.16533
1	0.41333
1	0.4
1	0.38133
1	0.37067
1	0.37067
1	0.416
1	0.528
1	0.29067
1	0.352
1	0.41067
1	0.41333
1	0.496
1	0.4
1	0.40267
1	0.37067
1	0.79467
1	0.31467
1	0.40267
1	0.392
1	0.416
1	0.392
1	0.472
1	0.29333
1	0.16
1	0.41067
1	0.39467
1	0.36267
1	0.416
1	0.38133
1	0.38667
1	0.62667
1	0.4
1	0.376
1	0.54667
1	0.4
1	0.40533
1	0.35467
1	0.46933
1	0.44533
1	0.432
1	0.304
1	0.41333
1	0.41867
1	0.41067
1	0.392
1	0.40267
1	0.38933
1	0.40267
1	0.41067
1	0.42133
1	0.61333
1	0.44267
1	0.59733
1	0.568
1	0.37067
1	0.464
1	0.456
1	0.27733
1	0.392
1	0.38133
1	0.34933
1	0.69867
1	0.4
1	0.56533
1	0.496
1	0.41067
1	0.552
1	0.42133
1	0.344
1	0.248
1	0.368
1	0.35467
1	0.584
1	0.45067
1	0.43733
1	0.60267
1	0.45867
1	0.45067
1	0.424
1	0.59467
1	0.42133
1	0.50933
1	0.31733
1	0.4
1	0.42933
1	0.408
1	0.42133
1	0.40267
1	0.408
1	0.608
1	0.39467
1	0.42133
1	0.192
1	0.41067
1	0.40533
1	0.37867
1	0.528
1	0.432
1	0.39733
1	0.632
1	0.35733
1	0.53333
1	0.38933
1	0.39733
1	0.41333
1	0.42133
1	0.4
1	0.17333
1	0.19467
1	0.19467
1	0.33333
1	0.27467
1	0.25333
1	0.46133
1	0.45333
1	0.39467
1	0.256
1	0.41333
1	0.42933
1	0.34933
1	0.34667
1	0.46667
1	0.42667
1	0.432
1	0.448
1	0.464
1	0.21067
1	0.33867
1	0.36267
1	0.42133
1	0.4176
1	0.42572
1	0.38667
1	0.34667
1	0.46133
1	0.37867
1	0.50667
1	0.44
1	0.34667
1	0.42133
1	0.34133
1	0.432
1	0.37867
1	0.38933
1	0.38133
1	0.37333
1	0.408
1	0.42667
1	0.43467
1	0.51467
1	0.368
1	0.312
1	0.552
1	0.408
1	0.34933
1	0.352
1	0.55733
1	0.43733
1	0.384
1	0.344
1	0.592
1	0.224
1	0.42667
1	0.38133
1	0.61067
1	0.37867
1	0.40267
1	0.744
1	0.528
1	0.43467
1	0.4014
1	0.41836
1	0.38667
1	0.34133
1	0.34933
1	0.38667
1	0.46933
1	0.40267
1	0.42933
1	0.43733
1	0.54933
1	0.416
1	0.4
1	0.34133
1	0.568
1	0.688
1	0.424
1	0.4011
1	0.39308
1	0.368
1	0.37867
1	0.4336
1	0.36
1	0.42667
1	0.40593
1	0.41067
1	0.37333
1	0.36267
1	0.392
1	0.38933
1	0.42933
1	0.36267
1	0.33067
1	0.4
1	0.54933
1	0.43467
1	0.36
1	0.43467
1	0.54133
1	0.4
1	0.38667
1	0.28267
1	0.424
1	0.41867
1	0.42133
1	0.35467
1	0.496
1	0.4
1	0.34133
1	0.45333
1	0.40533
1	0.40267
1	0.73867
1	0.40267
1	0.16267
1	0.41867
1	0.38933
1	0.32533
1	0.63733
1	0.48
1	0.408
1	0.4
1	0.34667
1	0.504
1	0.41557
1	0.4
1	0.344
1	0.40533
1	0.408
1	0.42933
1	0.408
1	0.344
1	0.36533
1	0.59467
1	0.41867
1	0.36533
1	0.32
1	0.57867
1	0.42133
1	0.384
1	0.38667
1	0.49067
1	0.39733
1	0.368
1	0.33067
1	0.432
1	0.34133
1	0.408
1	0.38133
1	0.33067
1	0.25067
1	0.40533
1	0.368
1	0.35467
1	0.42667
1	0.37333
1	0.24267
1	0.392
1	0.37067
1	0.352
1	0.28
1	0.53867
1	0.42667
1	0.464
1	0.44267
1	0.40533
1	0.384
1	0.44
1	0.4
1	0.56267
1	0.40267
1	0.376
1	0.37067
1	0.31467
1	0.53067
1	0.42667
1	0.41867
1	0.288
1	0.416
1	0.51733
1	0.37867
1	0.38362
1	0.36267
1	0.32
1	0.59467
1	0.26933
1	0.432
1	0.4
1	0.54133
1	0.37867
1	0.392
1	0.392
1	0.36533
1	0.53067
1	0.41067
1	0.36267
1	0.328
1	0.32
1	0.34933
1	0.424
1	0.63733
1	0.42133
1	0.352
1	0.33333
1	0.45067
1	0.41333
1	0.40533
1	0.416
1	0.36
1	0.36533
1	0.31733
1	0.43733
1	0.392
1	0.42133
1	0.65067
1	0.73867
1	0.71733
1	0.67467
1	0.87467
1	0.856
1	0.78933
1	0.704
1	0.768
1	0.78667
1	0.69333
1	0.77067
1	0.87733
1	0.736
1	0.49067
1	0.68
1	0.6
1	0.688
1	0.63467
1	0.82133
1	0.69067
1	0.65067
1	0.66933
1	0.64
1	0.66667
1	0.64
1	0.53867
1	0.832
1	0.74933
1	0.69867
1	1.0053
1	0.704
1	0.50133
1	0.776
1	0.74933
1	0.69067
1	0.73902
1	0.68267
1	0.58667
1	0.63467
1	0.63467
1	0.872
1	0.73867
1	0.64
1	0.608
1	0.58933
1	0.784
1	0.95467
1	0.78933
1	0.72533
1	0.6
1	0.61867
1	0.6
1	0.82933
1	0.712
1	0.71467
1	0.704
1	0.64533
1	0.58933
1	0.688
1	0.72533
1	0.624
1	0.65333
1	0.76533
1	0.69867
1	0.66667
1	0.664
1	0.65067
1	0.61333
1	0.62133
1	0.6
1	0.78667
1	0.58667
1	0.62133
1	0.65067
1	0.68533
1	0.672
1	0.67733
1	0.64
1	0.64267
1	0.752
1	0.76267
1	0.66133
1	0.64533
1	0.568
1	0.78133
1	0.72267
1	0.75467
1	0.85067
1	0.77867
1	0.80533
1	0.76267
1	0.74933
1	0.68533
1	0.75467
1	0.68533
1	0.61067
1	0.616
1	0.61333
1	0.59733
1	0.63467
1	0.464
1	0.52
1	0.68533
1	0.6715
1	0.832
1	0.67733
1	0.63733
1	0.72267
1	0.67733
1	0.64533
1	0.52
1	0.54133
1	0.576
1	0.59733
1	0.56
1	0.51733
1	0.54133
1	0.568
1	0.512
1	0.568
1	0.46667
1	0.80533
1	0.704
1	0.72533
1	0.66933
1	0.63467
1	0.664
1	0.52
1	0.66133
1	0.70133
1	0.72533
1	0.64
1	0.688
1	0.68
1	0.70133
1	0.74667
1	0.73067
1	0.68267
1	0.74933
1	0.69333
1	0.60533
1	0.696
1	0.70133
1	0.54933
1	0.544
1	0.552
1	0.568
1	0.64267
1	0.568
1	0.79733
1	0.66133
1	0.624
1	0.62667
1	0.576
1	0.57867
1	0.58933
1	0.49867
1	0.87733
1	0.77067
1	0.69333
1	0.45867
1	0.71733
1	0.77333
1	0.63733
1	0.53067
1	0.6
1	0.65067
1	0.71467
1	0.688
1	0.616
1	0.45333
1	0.632
1	0.62933
1	0.656
1	0.56
1	0.688
1	0.56264
1	0.62667
1	0.56289
1	0.57867
1	0.57067
1	0.86667
1	0.72533
1	0.62933
1	0.61067
1	0.68
1	0.66933
1	0.66667
1	0.632
1	0.67467
1	0.70933
1	0.67733
1	0.69333
1	0.70133
1	0.50667
1	0.25067
1	0.592
1	0.55733
1	0.54133
1	0.52267
1	0.47467
1	0.496
1	0.49867
1	0.488
1	0.67733
1	0.67733
1	0.56
1	0.496
1	0.512
1	0.52533
1	0.53067
1	0.496
1	0.4
1	0.52267
1	0.47467
1	0.50133
1	0.52
1	0.49333
1	0.66133
1	0.61867
1	0.49333
1	0.56533
1	0.51733
1	0.50133
1	0.488
1	0.95467
1	0.75467
1	0.68267
1	0.62133
1	0.832
1	0.51733
1	0.46667
1	0.496
1	0.48267
1	0.48533
1	0.336
1	0.648
1	0.728
1	0.75467
1	0.66933
1	0.66933
1	0.55467
1	0.56267
1	0.56533
1	0.50667
1	0.52
1	0.55467
1	0.56533
1	0.56
1	0.53067
1	0.61333
1	0.44533
1	0.512
1	0.51733
1	0.528
1	0.49333
1	0.75467
1	0.69333
1	0.664
1	0.528
1	0.59733
1	0.64533
1	0.704
1	0.55733
1	0.552
1	0.50133
1	0.51733
1	0.50933
1	0.53067
1	0.53867
1	0.55733
1	0.472
1	0.74667
1	0.832
1	0.72
1	0.568
1	0.53867
1	0.488
1	0.50133
1	0.544
1	0.53067
1	0.53867
1	0.54133
1	0.74667
1	0.632
1	0.304
1	0.44533
1	0.46933
1	0.45333
1	0.47733
1	0.512
1	0.51467
1	0.544
1	0.792
1	0.66133
1	0.86133
1	0.58933
1	0.48533
1	0.512
1	0.53067
1	0.50667
1	0.37333
1	0.64533
1	0.54667
1	0.728
1	0.71733
1	0.736
1	0.62933
1	0.53333
1	0.472
1	0.49333
1	0.50133
1	0.52
1	0.51467
1	0.78667
1	0.64533
1	0.87733
1	0.784
1	0.816
1	0.75467
1	0.59733
1	0.94933
1	0.81867
1	0.70667
1	0.61867
1	0.79467
1	0.63733
1	0.55467
1	0.80267
1	0.584
1	0.53867
1	0.55733
1	0.58133
1	0.57067
1	0.80533
1	0.872
1	0.528
1	0.54933
1	0.576
1	0.74933
1	0.70667
1	0.704
1	0.62933
1	0.504
1	0.58133
1	0.78933
1	0.816
1	0.56267
1	0.504
1	0.54133
1	0.56267
1	0.57067
1	0.536
1	0.87733
1	0.81067
1	0.8
1	0.70933
1	0.74667
1	0.84
1	0.68
1	0.64533
1	0.584
1	0.64
1	0.784
1	0.61333
1	0.688
1	0.56533
1	0.824
1	0.648
1	0.82933
1	0.424
1	0.496
1	0.496
1	0.56
1	0.46933
1	0.95733
1	1.0347
1	0.77333
3	0.13284
3	0.18495
3	0.17097
3	0.1637
3	0.091552
3	0.087781
3	0.11544
3	0.079479
3	0.1766
3	0.075479
3	0.066604
3	0.16858
3	0.19561
3	0.085323
3	0.077719
3	0.070417
3	0.13301
3	0.22133
3	0.17146
3	0.10543
3	0.13509
3	0.086115
3	0.077281
3	0.071604
3	0.076771
3	0.064417
3	0.067813
3	0.10052
3	0.10324
3	0.11418
3	0.063417
3	0.074208
3	0.073
3	0.14629
3	0.13837
3	0.10982
3	0.10344
3	0.15236
3	0.11707
3	0.069115
3	0.078813
3	0.090604
3	0.073896
3	0.072958
3	0.081375
3	0.07024
3	0.034365
3	0.14972
3	0.08675
3	0.080073
3	0.072615
3	0.088
3	0.08
3	0.13333
3	0.045333
3	0.085333
3	0.074667
3	0.066667
3	0.050667
3	0.069333
3	0.079865
3	0.04
3	0.064
3	0.093135
3	0.098667
3	0.13067
3	0.048
3	0.069333
3	0.16666
3	0.04
3	0.08
3	0.066771
3	0.071365
3	0.077333
3	0.061333
3	0.061333
3	0.092135
3	0.112
3	0.085333
3	0.056
3	0.053333
3	0.16533
3	0.072
3	0.058667
3	0.056
3	0.050667
3	0.061333
3	0.056
3	0.082667
3	0.056
3	0.08
3	0.064
3	0.072
3	0.090667
3	0.08
3	0.088
3	0.096
3	0.061333
3	0.090667
3	0.08
3	0.069333
3	0.074667
3	0.098667
3	0.077333
3	0.074667
3	0.064
3	0.066667
3	0.053333
3	0.048
3	0.072
3	0.074667
3	0.058667
3	0.042667
3	0.069333
3	0.104
3	0.072
3	0.058667
3	0.082667
3	0.066667
3	0.12601
3	0.074667
3	0.074667
3	0.093333
3	0.050667
3	0.058667
3	0.064
3	0.061333
3	0.069333
3	0.066667
3	0.064
3	0.061333
3	0.065729
3	0.069333
3	0.061333
3	0.064
3	0.058667
3	0.042667
3	0.061333
3	0.066667
3	0.058667
3	0.061333
3	0.056
3	0.066667
3	0.064
3	0.061333
3	0.037333
3	0.071344
3	0.061333
3	0.058667
3	0.064
3	0.04
3	0.060542
3	0.059917
3	0.061333
3	0.061333
3	0.061333
3	0.064
3	0.061333
3	0.061333
3	0.093333
3	0.058667
3	0.064
3	0.056
3	0.048
3	0.04
3	0.056
3	0.058667
3	0.045333
3	0.058198
3	0.061333
3	0.048385
3	0.056
3	0.061333
3	0.066667
3	0.061333
3	0.061333
3	0.104
3	0.074667
3	0.072
3	0.042667
3	0.064
3	0.04
3	0.074667
3	0.050667
3	0.061333
3	0.064
3	0.056
3	0.058667
3	0.069333
3	0.061333
3	0.058667
3	0.066667
3	0.066667
3	0.064
3	0.061333
3	0.042667
3	0.048
3	0.050667
3	0.048
3	0.037333
3	0.08
3	0.082667
3	0.041198
3	0.053333
3	0.056
3	0.056
3	0.042667
3	0.058667
3	0.042667
3	0.090667
3	0.096
3	0.077333
3	0.061333
3	0.061333
3	0.056
3	0.066667
3	0.061333
3	0.056
3	0.085333
3	0.064
3	0.061333
3	0.058667
3	0.066667
3	0.058667
3	0.045333
3	0.061333
3	0.058667
3	0.056
3	0.056
3	0.058667
3	0.034667
3	0.056
3	0.04
3	0.04
3	0.056
3	0.056
3	0.090667
3	0.04
3	0.037333
3	0.037333
3	0.16
3	0.085333
3	0.064
3	0.061333
3	0.056
3	0.064
3	0.08
3	0.066667
3	0.074667
3	0.104
2	0.18103
2	0.248
2	0.099052
2	0.16978
2	0.26133
2	0.23234
2	0.26133
2	0.22933
2	0.1487
2	0.20533
2	0.15792
2	0.19521
2	0.224
2	0.224
2	0.14255
2	0.11048
2	0.067146
2	0.16428
2	0.13915
2	0.31548
2	0.13401
2	0.085594
2	0.10658
2	0.09051
2	0.13576
2	0.15808
2	0.096854
2	0.24
2	0.14326
2	0.22275
2	0.24377
2	0.14933
2	0.20533
2	0.13867
2	0.28
2	0.30667
2	0.19467
2	0.26933
2	0.27467
2	0.33867
2	0.224
2	0.29067
2	0.27467
2	0.152
2	0.30933
2	0.312
2	0.248
2	0.312
2	0.224
2	0.21867
2	0.13067
2	0.15467
2	0.104
2	0.50933
2	0.38598
2	0.44267
2	0.41067
2	0.35467
2	0.48267
2	0.39733
2	0.504
2	0.38667
2	0.37067
2	0.488
2	0.44533
2	0.38133
2	0.13867
2	0.45867
2	0.43733
2	0.352
2	0.344
2	0.30667
2	0.34933
2	0.192
2	0.30667
2	0.31467
2	0.18133
2	0.36
2	0.232
2	0.35733
2	0.29867
2	0.368
2	0.098667
2	0.088
2	0.11467
2	0.176
2	0.35209
2	0.27733
2	0.032
2	0.064
2	0.064
2	0.042667
2	0.19733
2	0.37867
2	0.42133
2	0.066667
2	0.30133
2	0.28533
2	0.30133
2	0.312
2	0.037333
2	0.49067
2	0.208
2	0.24495
2	0.37333
2	0.27733
2	0.25333
2	0.45748
2	0.48533
2	0.12526
2	0.47467
2	0.34667
2	0.098667
2	0.136
2	0.47467
2	0.4
2	0.34933
2	0.46133
2	0.13067
2	0.44267
2	0.31733

## Sheet: data_figure1c-f
Subject	PND	Contact call duration	Contact call proportion	Trill proportion	Twitter proportion
1	1	0.38906	0.55725	0.022901	0.32824
1	2	0.39267	0.69912	0.0088496	0.24779
1	3	0.3136	0.5	0.051546	0.36598
1	4	0.50689	0.65546	0.0084034	0.18487
1	5	0.4691	0.46193	0.030457	0.25888
1	6	0.48924	0.69504	0.014184	0.19858
1	7	0.46263	0.49545	0.027273	0.30909
1	8	0.47291	0.54913	0.028902	0.30058
1	9	0.46409	0.5	0.044444	0.30556
1	10	0.41042	0.53086	0.055556	0.35185
1	11	0.4019	0.63399	0.052288	0.23529
1	12	0.5257	0.47847	0.057416	0.32057
1	13	0.43055	0.60294	0.051471	0.33824
1	14	0.46734	0.44076	0.033175	0.33649
1	15	0.50201	0.75	0.017241	0.21552
1	16	0.40897	0.58156	0.028369	0.29078
1	17	0.52314	0.64063	0	0.32813
1	18	0.42352	0.5906	0.080537	0.2349
1	19	0.57271	0.975	0	0.025
1	20	0.53013	0.65217	0.065217	0.18841
1	21	0.53587	0.58974	0	0.37179
1	22	0.54897	0.68217	0.015504	0.21705
1	26	0.59629	0.78947	0	0.21053
1	27	0.61566	0.83333	0	0.092593
1	28	0.55118	0.73529	0	0.19118
1	29	0.60733	0.90909	0.030303	0.060606
1	30	0.59251	0.81633	0	0.18367
1	31	0.53124	0.368	0.296	0.04
1	32	0.59712	0.94286	0	0.057143
1	34	0.63621	0.58333	0.075	0.175
1	36	0.63984	0.69811	0	0.28302
1	39	0.67238	0.67442	0.23256	0.093023
1	41	0.7184	0.86047	0	0.13953
1	46	0.73439	0.975	0	0.025
1	48	0.56437	0.32692	0.30769	0.23718
1	57	0.80031	0.47253	0.13187	0.30769
1	60	0.82396	0.91304	0	0.086957
2	1	0.42398	0.64655	0.086207	0.15517
2	2	0.35684	0.44398	0.058091	0.24481
2	3	0.40103	0.82301	0.053097	0.079646
2	4	0.33968	0.43333	0.079167	0.25
2	5	0.40049	0.54967	0.039735	0.21192
2	6	0.36825	0.40299	0.12438	0.26866
2	7	0.40054	0.51456	0.038835	0.25243
2	8	0.36611	0.43697	0.15966	0.28992
2	9	0.38449	0.59794	0.092784	0.20619
2	10	0.37505	0.525	0.0625	0.4
2	11	0.36467	0.4292	0.14602	0.23894
2	12	0.4051	0.72	0	0.26
2	13	0.38974	0.65152	0.030303	0.31818
2	14	0.38365	0.62745	0.058824	0.31373
2	15	0.38727	0.53371	0.23034	0.18539
2	16	0.48768	0.88372	0	0.11628
2	17	0.40724	0.3806	0.3806	0.23134
2	18	0.53432	0.875	0.025	0.1
2	19	0.26319	0.28986	0.38647	0.24638
2	20	0.54721	0.91892	0	0.081081
2	21	0.36418	0.46405	0.30719	0.15686
2	22	0.47905	0.68182	0.090909	0.22727
2	24	0.41667	0.49265	0.19853	0.22059
2	25	0.61268	0.97436	0.025641	0
2	26	0.40792	0.55405	0.14865	0.14865
2	27	0.56702	0.77778	0.092593	0.12963
2	28	0.55932	0.52976	0.15476	0.11905
2	36	0.69029	0.7069	0.2931	0
2	46	0.80994	0.91429	0.085714	0
2	60	0.86056	0.94595	0.054054	0
3	1	0.48851	0.58278	0.099338	0.16556
3	3	0.59574	0.48824	0.18824	0.25294
3	5	0.77437	0.47853	0.12883	0.28834
3	7	0.70388	0.44785	0.09816	0.31288
3	10	0.56657	0.43775	0.23293	0.26908
3	19	0.6588	0.625	0.038462	0.27885
3	31	0.68833	0.50794	0.1746	0.20635
3	42	0.84553	0.82927	0.012195	0.15854
3	51	0.85822	0.52525	0.17172	0.30303
3	60	1.1357	1	0	0
4	1	0.35456	0.55422	0.10843	0.19277
4	5	0.44202	0.41975	0.15226	0.24691
4	10	0.46941	0.44375	0.1375	0.3
4	20	0.6302	0.91525	0	0.084746
4	30	0.64847	0.9	0	0.1
4	42	0.78054	0.86957	0	0.13043
4	51	0.79961	0.78125	0.03125	0.1875
4	60	0.95348	1	0	0
5	2	0.31677	0.42188	0.054688	0.25391
5	9	0.41745	0.56962	0.012658	0.050633
5	16	0.41709	0.60274	0.013699	0.38356
5	24	0.63954	1	0	0
5	32	0.7377	0.91667	0.083333	0
5	45	0.84082	1	0	0
5	52	0.82543	0.75	0.25	0
5	54	0.97534	1	0	0
6	1	0.47436	0.40288	0.086331	0.23022
6	11	0.44267	0.30455	0.17727	0.39545
6	23	0.49528	0.44037	0.16514	0.38532
6	31	0.62782	1	0	0
6	44	0.62318	0.66667	0.33333	0
6	53	0.66552	1	0	0
6	58	0.83798	1	0	0
7	1	0.47129	0.73913	0.15217	0.1087
7	2	0.4467	0.54369	0.24272	0.19417
7	3	0.51084	0.65089	0.19527	0.10059
7	4	0.37522	0.61458	0.21875	0.15625
7	6	0.48228	0.5625	0.15972	0.22222
7	7	0.6306	0.63776	0.16837	0.12755
7	8	0.45676	0.61538	0.15385	0.18881
7	9	0.61687	0.64211	0.22105	0.11053
7	10	0.56099	0.39161	0.28671	0.25175
7	11	0.68929	0.70552	0.20859	0.030675
7	12	0.5079	0.504	0.248	0.232
7	13	0.65345	0.55882	0.21176	0.15882
7	14	0.5305	0.5298	0.16556	0.23841
7	15	0.57243	0.55676	0.24865	0.15676
7	16	0.62666	0.51974	0.18421	0.26316
7	17	0.64085	0.58235	0.17647	0.12353
7	18	0.56384	0.4058	0.18116	0.32609
7	19	0.71599	0.53591	0.20442	0.16575
7	20	0.5412	0.4	0.24	0.32
7	21	0.66194	0.69753	0.16049	0.055556
7	22	0.65321	0.59659	0.25	0.11932
7	23	0.61472	0.51515	0.27273	0.15909
7	25	0.63348	0.34545	0.29091	0.36364
7	26	0.62246	0.5407	0.25	0.15698
7	27	0.6878	0.41414	0.30303	0.27273
7	28	0.8411	0.61538	0.2426	0.047337
7	29	0.58074	0.4125	0.2875	0.3
7	30	0.697	0.63687	0.24581	0.089385
7	31	0.62591	0.3252	0.34959	0.26829
7	33	0.64231	0.35075	0.49254	0.15672
7	38	0.63618	0.4697	0.25758	0.27273
7	42	0.73898	0.73585	0.13208	0.13208
7	47	0.88099	0.91429	0.028571	0.057143
7	49	0.80414	0.80488	0.12195	0.073171
7	59	0.86057	1	0	0
8	1	0.4162	0.48235	0.25882	0.25882
8	2	0.40304	0.36154	0.30769	0.33077
8	3	0.44039	0.45143	0.18286	0.24571
8	6	0.59233	0.52284	0.22335	0.19289
8	7	0.5259	0.5414	0.17834	0.2293
8	8	0.55758	0.48705	0.17098	0.24352
8	9	0.63173	0.52174	0.18012	0.21739
8	10	0.59904	0.58779	0.16794	0.19084
8	12	0.69592	0.48521	0.22485	0.2426
8	13	0.51811	0.46259	0.18367	0.2449
8	14	0.59954	0.43151	0.19863	0.25342
8	15	0.53583	0.39394	0.24242	0.36364
8	16	0.64859	0.44	0.26	0.29
8	17	0.5297	0.48387	0.21935	0.25806
8	18	0.7244	0.56338	0.25352	0.11972
8	19	0.59032	0.47917	0.22222	0.20833
8	20	0.67403	0.52344	0.19531	0.20313
8	21	0.58922	0.44785	0.23313	0.27607
8	22	0.69096	0.46386	0.23494	0.29518
8	24	0.70425	0.46405	0.22876	0.2549
8	25	0.69615	0.57955	0.27273	0.14773
8	26	0.67464	0.45238	0.19643	0.27976
8	27	0.69902	0.53125	0.2	0.2
8	28	0.55285	0.47101	0.21739	0.25362
8	29	0.63724	0.51667	0.21667	0.2
8	30	0.70157	0.54967	0.22517	0.17219
8	31	0.65825	0.63793	0.17241	0.077586
8	33	0.65696	0.58065	0.20161	0.16129
8	35	0.63062	0.61682	0.13084	0.1028
8	38	0.6042	0.72414	0.13793	0.13793
8	40	0.65284	0.63014	0.17808	0.19178
8	42	0.6495	0.42748	0.38168	0.17557
8	49	0.84743	0.94595	0.027027	0.027027
8	56	0.81217	1	0	0
9	6	0.41162	0.52555	0.13869	0.27007
9	8	0.4515	0.60294	0.11029	0.23529
9	16	0.43912	0.51351	0.14865	0.29054
9	26	0.51465	1	0	0
9	36	0.57275	0.90909	0	0.072727
9	44	0.78729	1	0	0
9	56	0.97126	1	0	0
9	64	1.0586	1	0	0
10	3	0.4383	0.36691	0.035971	0.22302
10	7	0.52657	0.47273	0.15455	0.25455
10	13	0.45617	0.51163	0.11628	0.24651
10	22	0.51011	0.47917	0.13021	0.31771
10	31	0.53457	0.74658	0.047945	0.20548
10	37	0.76527	1	0	0
10	49	0.88675	1	0	0
10	55	0.99446	1	0	0
11	2	0.36214	0.72368	0.085526	0.19079
11	4	0.37072	0.69444	0.13333	0.17222
11	6	0.35049	0.7013	0.20779	0.090909
11	8	0.40324	0.8855	0.038168	0.076336
11	10	0.37538	0.82022	0.016854	0.16292
11	12	0.32817	0.75676	0.027027	0.21622
11	14	0.32562	0.91489	0.031915	0.053191
11	15	0.34201	0.90411	0.027397	0.068493
11	17	0.35893	0.95313	0.0078125	0.039063
11	19	0.37486	0.98319	0.0084034	0.0084034
11	21	0.40152	0.912	0.008	0.08
11	23	0.38377	0.9	0	0.1
11	25	0.38725	0.92771	0.036145	0.036145
11	34	0.43117	0.93548	0.032258	0.032258
11	43	0.51834	1	0	0
11	45	0.58445	1	0	0
11	47	0.55152	0.98462	0	0.015385
11	49	0.54014	0.98795	0	0.012048
11	51	0.55066	0.98876	0	0.011236
11	53	0.53633	0.98864	0	0.011364
11	55	0.58195	1	0	0
11	57	0.62898	0.93506	0	0.064935
11	60	0.65589	0.93827	0	0.061728
11	64	0.67708	0.98507	0	0.014925
11	67	0.67634	0.98182	0	0.018182
11	71	0.72869	1	0	0
12	4	0.40049	0.77163	0.069204	0.15917
12	7	0.4198	0.73577	0.10569	0.15854
12	9	0.47996	0.63175	0.12381	0.24444
12	11	0.49264	0.53731	0.13134	0.33134
12	14	0.48217	0.45349	0.14341	0.4031
12	16	0.49178	0.62414	0.1069	0.26897
12	18	0.5071	0.69863	0.13356	0.16781
12	21	0.52452	0.616	0.172	0.212
12	23	0.53085	0.528	0.268	0.204
12	25	0.51711	0.56281	0.29146	0.14573
12	28	0.5174	0.58389	0.27517	0.14094
12	32	0.48377	0.59589	0.25342	0.15068
12	35	0.48215	0.91667	0.071429	0.011905
12	39	0.53124	0.95238	0.047619	0
12	42	0.52354	0.93023	0.05814	0.011628
12	45	0.54623	0.92308	0.064103	0.012821
12	49	0.56741	0.78409	0.13636	0.079545
12	56	0.61311	0.78652	0.13483	0.078652
13	4	0.63791	0.64912	0.18947	0.1614
13	7	0.59665	0.62462	0.17846	0.19692
13	9	0.56555	0.57372	0.17308	0.25321
13	11	0.5735	0.46795	0.1859	0.34615
13	14	0.54127	0.51232	0.133	0.35468
13	16	0.56315	0.67816	0.1092	0.21264
13	18	0.5965	0.66286	0.14857	0.18857
13	21	0.624	0.60987	0.19731	0.19283
13	23	0.65855	0.62385	0.24771	0.12844
13	25	0.59481	0.60714	0.25893	0.13393
13	28	0.61081	0.65217	0.2087	0.13913
13	32	0.61071	0.77465	0.21127	0.014085
13	35	0.58998	0.76471	0.044118	0.19118
13	39	0.60422	0.75758	0.045455	0.19697
13	42	0.65428	0.96296	0.018519	0.018519
13	45	0.68234	0.91837	0.020408	0.061224
13	49	0.69364	0.90909	0	0.090909
13	56	0.73055	0.93617	0	0.06383
13	65	0.75978	0.97826	0	0.021739

## Sheet: data_figure1g-j
Call type	Subject	PND	Duration	F0
1	1	1	0.30551	9362
1	1	2	0.28601	8761.1
2	1	2	0.20267	9975.7
3	1	2	0.1053	11973
1	1	5	0.35582	8890.1
2	1	5	0.13747	9189.8
3	1	5	0.08675	9625.6
1	1	7	0.31866	9026
2	1	7	0.18933	9310.7
3	1	7	0.076344	10581
1	1	9	0.34359	8951.2
3	1	9	0.074667	8756.1
1	1	11	0.30847	8895.4
2	1	11	0.30844	9631.4
3	1	11	0.062858	11738
1	1	13	0.36341	9328.3
1	1	14	0.29837	8904.5
2	1	14	0.22244	9647
3	1	14	0.064667	10876
1	1	16	0.36005	9046.6
2	1	16	0.26933	9542.3
3	1	16	0.064904	10265
1	1	18	0.33303	9242.4
1	1	20	0.39106	9062
2	1	20	0.22717	10441
3	1	20	0.054896	8659.1
1	1	22	0.38503	8968.6
3	1	22	0.051304	11149
1	1	23	0.37663	9033.6
1	1	26	0.39356	8890
2	1	26	0.13305	9838
3	1	26	0.0464	10871
1	1	42	0.48349	8773.3
1	1	44	0.56219	8626.9
1	1	46	0.61403	8593.1
1	1	48	0.50536	8560.8
3	1	48	0.048	10094
1	1	50	0.57472	8667.1
1	1	52	0.5319	8604.1
3	1	52	0.033464	9877.5
1	1	54	0.54131	8630.9
1	1	56	0.62784	8536
1	1	58	0.62465	8527.5
3	1	58	0.040864	10871
1	1	62	0.68428	8348.9
1	1	65	0.66901	8474.5
3	1	65	0.037351	12349
1	1	68	0.67628	8335.8
1	1	73	0.76805	8183.5
1	2	3	0.39824	8008.7
2	2	3	0.22057	9519.5
3	2	3	0.083962	10225
1	2	5	0.38737	7538.7
2	2	5	0.23787	9178.4
3	2	5	0.081086	9902.8
1	2	8	0.47259	7773.5
2	2	8	0.17222	9381.4
3	2	8	0.064786	10501
1	2	10	0.49075	8000.7
2	2	10	0.24248	9096
3	2	10	0.056599	9789.4
1	2	12	0.5002	7925.6
2	2	12	0.16178	9190.1
3	2	12	0.055822	9828.8
1	2	15	0.48347	7956.8
2	2	15	0.19956	9060.5
3	2	15	0.053	9456.1
1	2	17	0.51617	8369.3
2	2	17	0.22247	8908.1
3	2	17	0.04712	9780.9
1	2	19	0.51436	8513.4
2	2	19	0.21581	8848.9
3	2	19	0.04942	10127
1	2	22	0.55121	8611.2
2	2	22	0.24089	9196.3
3	2	22	0.05108	10152
1	2	24	0.52452	8853.6
2	2	24	0.21954	9262.4
3	2	24	0.045691	10425
1	2	26	0.51881	8846.5
2	2	26	0.20133	9114.1
1	2	30	0.52088	8769.3
2	2	30	0.21364	8648.7
3	2	30	0.038482	10060
1	2	33	0.44824	8389.1
2	2	33	0.22518	9082.6
1	2	37	0.52054	8456.9
2	2	37	0.174	8722.8
1	2	40	0.54142	8597
1	2	43	0.50548	8589
2	2	43	0.13982	8931.7
3	2	43	0.064	9242.2
1	2	46	0.60056	8393.9
1	2	51	0.53994	8314.5
2	2	51	0.17689	8749.1
3	2	51	0.042303	9060.8
1	2	61	0.7228	8318.7
1	3	3	0.60618	10029
2	3	3	0.40859	9990.1
3	3	3	0.08124	11060
1	3	5	0.51658	9415.9
2	3	5	0.26998	10031
3	3	5	0.061375	10842
1	3	8	0.53161	9305.3
2	3	8	0.30911	9616.9
3	3	8	0.062659	10473
1	3	10	0.51814	9341.9
2	3	10	0.27668	9649.1
3	3	10	0.053376	10775
1	3	12	0.58047	8664
2	3	12	0.27853	9205.4
3	3	12	0.054366	9887.6
1	3	15	0.47025	9395.6
2	3	15	0.26694	9889.5
3	3	15	0.043024	11086
1	3	17	0.59332	9200.3
2	3	17	0.3261	9616.8
3	3	17	0.057109	10463
1	3	19	0.53319	9197.4
2	3	19	0.2325	9750.5
3	3	19	0.052553	10544
1	3	22	0.63766	8855.8
2	3	22	0.37411	8833.8
3	3	22	0.054553	9522.8
1	3	24	0.61573	8591.2
2	3	24	0.27646	9393.5
1	3	26	0.60004	8978.3
2	3	26	0.34133	8958.5
3	3	26	0.054163	9917.6
1	3	30	0.6461	8410.1
2	3	30	0.31947	8965.6
3	3	30	0.066667	8841
1	3	33	0.57919	8650
1	3	37	0.60007	8476.1
2	3	37	0.3296	8052.4
3	3	37	0.043589	9645
1	3	40	0.60913	8499.3
1	3	43	0.70805	8167.6
2	3	43	0.46933	8473.3
3	3	43	0.039333	9015.5
1	3	46	0.65053	8407.4
3	3	46	0.097333	8992.5
1	3	51	0.72337	8306.4
3	3	51	0.047111	9714.1
1	3	61	0.73888	8363.8
3	3	61	0.10133	8995.1
1	3	68	0.77681	8370.1

## Sheet: data_figure4c
Air	Heliox
1.0125	1.096
0.75941	1.0248
0.75941	1.1054
0.75941	1.1022
0.75941	1.0657
0.75941	1.0867
0.75941	1.1214
0.75941	1.0483
0.75941	1.138
0.75941	1.162
0.75941	1.085
0.87412	1.0179
0.87412	1.1585
0.87412	1.1118
0.87412	1.085
1.0929	1.0716
1.0929	1.0618
1.0929	1.1956
0.81964	1.1923
0.81964	1.2784
1.0929	1.05
0.81964	0.97164
1.0929	0.94075
1.0929	1.2696
1.0929	1.2525
	1.2191
	1.181
	1.1726
	1.0659
	1.085
	1.1907
	1.2131
	1.0686
	1.0918
	1.0179
	1.0099
	1.0426

## Sheet: data_figure4egi
Subject	Condition	Trill proportion	Twitter proportion	Duration	PND
1	1	0.069204	0.15917	0.40049	4
1	1	0.10569	0.15854	0.4198	7
1	1	0.12381	0.24444	0.47996	9
1	1	0.13134	0.33134	0.49264	11
1	1	0.14341	0.4031	0.48217	14
1	1	0.1069	0.26897	0.49178	16
1	1	0.13356	0.16781	0.5071	18
1	1	0.172	0.212	0.52452	21
1	1	0.268	0.204	0.53085	23
1	1	0.29146	0.14573	0.51711	25
1	1	0.27517	0.14094	0.5174	28
1	1	0.25342	0.15068	0.48377	32
1	1	0.071429	0.011905	0.48215	35
1	1	0.047619	0	0.53124	39
1	1	0.05814	0.011628	0.52354	42
1	1	0.064103	0.012821	0.54623	45
1	1	0.13636	0.079545	0.56741	49
1	1	0.13483	0.078652	0.61311	56
1	2	0.11404	0.15497	0.40048	4
1	2	0.080882	0.24632	0.41061	7
1	2	0.10476	0.36667	0.41824	9
1	2	0.11243	0.33136	0.44212	11
1	2	0.088235	0.35294	0.44586	14
1	2	0.15833	0.39583	0.46083	16
1	2	0.23077	0.36652	0.45184	18
1	2	0.29697	0.27879	0.40575	21
1	2	0.24845	0.24845	0.41616	23
1	2	0.3561	0.21951	0.4676	25
1	2	0.35644	0.22772	0.47384	28
1	2	0.25954	0.12214	0.44257	32
1	2	0.2381	0.11905	0.44703	35
1	2	0.2381	0.028571	0.48348	39
1	2	0.25	0.04	0.49878	42
1	2	0	0.016949	0.50797	45
1	2	0	0	0.50486	49
1	2	0	0	0.50843	56
2	1	0.18947	0.1614	0.63791	4
2	1	0.17846	0.19692	0.59665	7
2	1	0.17308	0.25321	0.56555	9
2	1	0.1859	0.34615	0.5735	11
2	1	0.133	0.35468	0.54127	14
2	1	0.1092	0.21264	0.56315	16
2	1	0.14857	0.18857	0.5965	18
2	1	0.19731	0.19283	0.624	21
2	1	0.24771	0.12844	0.65855	23
2	1	0.25893	0.13393	0.59481	25
2	1	0.2087	0.13913	0.61081	28
2	1	0.21127	0.014085	0.61071	32
2	1	0.044118	0.19118	0.58998	35
2	1	0.045455	0.19697	0.60422	39
2	1	0.018519	0.018519	0.65428	42
2	1	0.020408	0.061224	0.68234	45
2	1	0	0.090909	0.69364	49
2	1	0	0.06383	0.73055	56
2	1	0	0.021739	0.75978	65
2	2	0.14671	0.12275	0.5885	4
2	2	0.15761	0.18478	0.55972	7
2	2	0.30108	0.22581	0.55614	9
2	2	0.3547	0.29487	0.60207	11
2	2	0.1882	0.38483	0.57451	14
2	2	0.15949	0.35443	0.56451	16
2	2	0.19767	0.31105	0.55741	18
2	2	0.24873	0.30964	0.58495	21
2	2	0.37799	0.31579	0.58861	23
2	2	0.4344	0.36443	0.52271	25
2	2	0.27692	0.39487	0.49249	28
2	2	0.19481	0.16883	0.49291	32
2	2	0.19178	0.15068	0.50655	35
2	2	0.058824	0.078431	0.53993	39
2	2	0.061224	0.10204	0.5585	42
2	2	0.021739	0.21739	0.5731	45
2	2	0.019608	0.19608	0.5639	49
2	2	0	0.025641	0.59959	56
2	2	0	0	0.67475	65
3	1	0.085526	0.19079	0.36214	2
3	1	0.13333	0.17222	0.37072	4
3	1	0.20779	0.090909	0.35049	6
3	1	0.038168	0.076336	0.40324	8
3	1	0.016854	0.16292	0.37538	10
3	1	0.027027	0.21622	0.32817	12
3	1	0.031915	0.053191	0.32562	14
3	1	0.027397	0.068493	0.34201	15
3	1	0.0078125	0.039063	0.35893	17
3	1	0.0084034	0.0084034	0.37486	19
3	1	0.008	0.08	0.40152	21
3	1	0	0.1	0.38377	23
3	1	0.036145	0.036145	0.38725	25
3	1	0.032258	0.032258	0.43117	34
3	1	0	0	0.51834	43
3	1	0	0	0.58445	45
3	1	0	0.015385	0.55152	47
3	1	0	0.012048	0.54014	49
3	1	0	0.011236	0.55066	51
3	1	0	0.011364	0.53633	53
3	1	0	0	0.58195	55
3	1	0	0.064935	0.62898	57
3	1	0	0.061728	0.65589	60
3	1	0	0.014925	0.67708	64
3	1	0	0.018182	0.67634	67
3	1	0	0	0.72869	71
3	2	0.067308	0.057692	0.30835	2
3	2	0.054455	0.20792	0.32095	4
3	2	0.075893	0.27232	0.31779	6
3	2	0.067265	0.18386	0.34122	8
3	2	0.038251	0.18033	0.32472	10
3	2	0.046358	0.22517	0.28911	12
3	2	0.061538	0.13846	0.29789	14
3	2	0.075862	0.37931	0.2993	15
3	2	0.06962	0.41139	0.30565	17
3	2	0.049689	0.068323	0.34291	19
3	2	0.049296	0	0.3556	21
3	2	0	0.097561	0.33481	23
3	2	0	0.10256	0.3335	25
3	2	0	0	0.36945	34
3	2	0	0	0.43872	43
3	2	0	0	0.49045	45
3	2	0	0	0.49697	47
3	2	0	0	0.4856	49
3	2	0	0.027397	0.47274	51
3	2	0	0.025974	0.46074	53
3	2	0	0.028169	0.48266	55
3	2	0	0.058824	0.50028	57
3	2	0	0.09375	0.50588	60
3	2	0	0.097561	0.52595	64
3	2	0	0.0625	0.55412	67
3	2	0	0.16901	0.58952	71

## Sheet: data_figure4fhj
Subject	Condition	Total # calls	Total # trills	Total # twitters	Mean fractional duration	S.E. of fractional duration
1	1	1841	266	357	1	0.0028335
1	2	1619	294	376	0.91984	0.0033907
2	1	1520	243	293	1	0.0027801
2	2	2137	498	583	0.86094	0.0024221
3	1	1323	40	96	1	0.0026112
3	2	1512	57	218	0.90208	0.0024764
All	1	4684	549	746	1	0.0016007
All	2	5268	849	1177	0.88874	0.0015951

## Sheet: data_figure4k
Frequency	Mean psd contact call in air	Mean psd contact call in heliox	Mean psd trill in air	Mean psd trill in heliox	Mean psd twitter in air	Mean psd twitter in heliox	STD psd contact call in air	STD psd contact call in heliox	STD psd trill in air	STD psdtrill in heliox	STD psd twitter in air	STD psd trill in heliox
500	-108.34	-114.04	-122.78	-130.25	-126.01	-129.86	8.4622	9.6057	10.527	7.3973	9.0277	7.7062
600	-108.31	-113.89	-123.35	-130.45	-126.91	-129.99	8.612	9.7939	9.9518	6.9042	8.1792	7.4363
700	-108.41	-113.82	-123.74	-130.48	-127.43	-130.01	8.4695	9.7631	9.4102	6.7796	7.7179	7.3179
800	-108.82	-113.96	-124.03	-130.48	-127.7	-130.01	7.8938	9.547	8.7969	6.7122	7.4961	7.287
900	-109.52	-114.18	-124.44	-130.48	-127.89	-129.99	7.2223	9.2456	8.0989	6.6625	7.3061	7.2905
1000	-109.82	-114.06	-124.79	-130.5	-127.98	-129.98	7.0691	9.1748	7.6578	6.589	7.2409	7.2719
1100	-109.52	-113.66	-124.93	-130.44	-127.99	-129.96	7.3027	9.4008	7.5678	6.6027	7.1859	7.3015
1200	-109.29	-113.42	-124.9	-130.44	-127.99	-129.95	7.6574	9.7258	7.4826	6.5966	7.1655	7.2873
1300	-109.2	-113.35	-124.98	-130.36	-128.04	-129.92	7.7943	9.8047	7.5723	6.6261	7.1855	7.3277
1400	-109.25	-113.42	-124.9	-130.38	-128.05	-129.88	7.6457	9.6206	7.5348	6.6115	7.1815	7.2823
1500	-109.41	-113.6	-124.94	-130.29	-128.03	-129.82	7.3219	9.1641	7.6114	6.5932	7.1578	7.3129
1600	-109.57	-113.66	-124.82	-130.31	-128	-129.78	7.1199	8.806	7.5899	6.5589	7.1574	7.2808
1700	-109.53	-113.56	-124.78	-130.22	-127.95	-129.7	7.1631	8.7238	7.7246	6.555	7.1561	7.2982
1800	-109.37	-113.38	-124.61	-130.2	-127.81	-129.63	7.2256	8.8844	7.7187	6.5083	7.1504	7.2824
1900	-109.3	-113.26	-124.49	-130.08	-127.58	-129.58	7.251	8.9052	7.7884	6.4713	7.1272	7.3138
2000	-109.32	-113.31	-124.34	-130.04	-127.39	-129.52	7.1713	8.8798	7.7498	6.4143	7.0809	7.3268
2100	-109.42	-113.52	-124.27	-129.96	-127.29	-129.47	7.0604	8.8443	7.6638	6.3639	7.0668	7.3553
2200	-109.53	-113.77	-124.29	-129.96	-127.33	-129.4	6.9957	8.8469	7.5837	6.3185	7.0548	7.3381
2300	-109.51	-113.97	-124.31	-129.94	-127.39	-129.34	6.9501	8.9393	7.6583	6.2727	7.0865	7.332
2400	-109.38	-113.95	-124.33	-129.91	-127.44	-129.28	6.9272	8.9805	7.7433	6.3025	7.1191	7.3516
2500	-109.19	-113.82	-124.24	-129.88	-127.37	-129.21	6.9321	8.9918	7.7252	6.3535	7.1439	7.3704
2600	-109.03	-113.57	-124.22	-129.77	-127.34	-129.13	6.9355	8.8979	7.7864	6.4052	7.1783	7.4178
2700	-108.87	-113.34	-124.05	-129.72	-127.24	-129.06	6.8816	8.8671	7.7127	6.4323	7.2285	7.4324
2800	-108.74	-113.14	-124.02	-129.6	-127.18	-128.96	6.8255	8.8555	7.7694	6.489	7.2179	7.4757
2900	-108.59	-113	-123.89	-129.56	-127.06	-128.87	6.8058	8.8898	7.7159	6.4878	7.2269	7.4687
3000	-108.43	-112.94	-123.88	-129.41	-126.97	-128.77	6.8148	8.9085	7.8176	6.5048	7.244	7.5254
3100	-108.28	-112.93	-123.72	-129.38	-126.83	-128.67	6.827	8.9358	7.752	6.5031	7.2488	7.5218
3200	-108.17	-112.98	-123.63	-129.23	-126.7	-128.55	6.8449	8.986	7.835	6.5034	7.305	7.569
3300	-108.11	-113.01	-123.46	-129.2	-126.56	-128.45	6.8535	9.0362	7.8296	6.4953	7.3482	7.5806
3400	-108.07	-113	-123.36	-129.04	-126.47	-128.33	6.8628	9.0768	7.8606	6.476	7.3944	7.6208
3500	-107.99	-112.89	-123.26	-128.96	-126.39	-128.19	6.8711	9.0704	7.8331	6.4626	7.4141	7.6201
3600	-107.76	-112.71	-123.18	-128.79	-126.32	-128.06	6.8926	9.0062	7.858	6.4657	7.4556	7.6464
3700	-107.42	-112.43	-123.11	-128.62	-126.26	-127.89	6.9751	8.886	7.9253	6.47	7.4962	7.6666
3800	-107	-112.16	-122.93	-128.42	-126.13	-127.73	7.0717	8.8107	7.9223	6.4949	7.6038	7.6941
3900	-106.63	-111.92	-122.83	-128.24	-126.01	-127.57	7.1955	8.7785	7.957	6.5209	7.7238	7.7512
4000	-106.32	-111.76	-122.66	-128.09	-125.8	-127.42	7.2975	8.8	7.9236	6.5264	7.9134	7.7852
4100	-106.1	-111.63	-122.59	-127.92	-125.64	-127.25	7.3718	8.8316	7.9512	6.5673	8.1382	7.8521
4200	-105.92	-111.54	-122.4	-127.82	-125.42	-127.08	7.4064	8.8899	7.9084	6.5828	8.3528	7.8882
4300	-105.79	-111.46	-122.33	-127.69	-125.26	-126.91	7.4652	8.9404	7.9995	6.5764	8.5484	7.9461
4400	-105.61	-111.38	-122.11	-127.69	-125.03	-126.77	7.5526	8.9907	7.9445	6.5487	8.7306	7.9824
4500	-105.36	-111.28	-121.97	-127.54	-124.82	-126.61	7.728	9.0246	8.0225	6.5331	8.9176	8.088
4600	-105.03	-111.12	-121.68	-127.45	-124.55	-126.44	7.9041	9.0392	7.9949	6.5178	9.1419	8.1256
4700	-104.64	-110.92	-121.44	-127.26	-124.27	-126.23	8.0453	9.0274	8.1513	6.5366	9.4101	8.1936
4800	-104.19	-110.63	-121.14	-127.15	-123.99	-126.03	8.1692	8.9862	8.2646	6.5363	9.6602	8.2413
4900	-103.69	-110.23	-120.89	-126.92	-123.7	-125.79	8.363	8.925	8.4968	6.5846	9.894	8.3456
5000	-103.16	-109.69	-120.68	-126.76	-123.44	-125.51	8.637	8.9274	8.6084	6.6536	10.084	8.4706
5100	-102.59	-109.17	-120.47	-126.53	-123.15	-125.18	8.9434	9.0035	8.6289	6.71	10.288	8.7396
5200	-102.05	-108.66	-120.35	-126.33	-122.91	-124.78	9.2369	9.0527	8.5724	6.7523	10.362	9.1411
5300	-101.54	-108.19	-120.2	-126.08	-122.7	-124.25	9.4101	9.0345	8.4557	6.806	10.33	9.7048
5400	-101.08	-107.68	-120.01	-125.77	-122.56	-123.35	9.5252	9.0241	8.524	6.9702	10.208	10.642
5500	-100.54	-107.09	-119.66	-125.42	-122.36	-122.14	9.6168	9.1048	8.6873	7.2418	10.152	11.976
5600	-99.939	-106.45	-119.41	-125.06	-122.17	-120.72	9.7988	9.2265	8.9522	7.6218	10.166	13.499
5700	-99.296	-105.85	-119.02	-124.75	-121.84	-119.22	10.067	9.3645	8.9668	7.9306	10.245	14.971
5800	-98.719	-105.31	-118.71	-124.33	-121.57	-117.69	10.377	9.4938	9.0623	8.2302	10.32	16.31
5900	-98.156	-104.81	-118.26	-123.96	-121.25	-116.14	10.705	9.6197	9.1207	8.5285	10.44	17.451
6000	-97.6	-104.36	-117.83	-123.4	-120.99	-114.7	11.039	9.7427	9.4746	8.8487	10.555	18.459
6100	-97.061	-103.93	-117.29	-122.86	-120.68	-113.42	11.383	9.826	9.8417	9.2242	10.662	19.251
6200	-96.49	-103.55	-116.81	-122.15	-120.41	-112.3	11.737	9.8515	10.28	9.6262	10.773	19.854
6300	-95.912	-103.18	-116.28	-121.52	-120.06	-111.36	12.121	9.8094	10.589	10.087	10.948	20.256
6400	-95.274	-102.79	-115.71	-120.75	-119.56	-110.6	12.498	9.7911	10.919	10.593	11.31	20.56
6500	-94.551	-102.29	-114.89	-120	-118.86	-109.89	12.936	9.8821	11.466	11.352	11.868	20.899
6600	-93.681	-101.68	-113.81	-119.16	-117.95	-109.13	13.358	10.098	12.336	12.184	12.625	21.311
6700	-92.817	-100.93	-112.72	-118.32	-116.95	-108.32	13.747	10.392	13.261	12.997	13.479	21.71
6800	-92.013	-100.07	-111.55	-117.48	-115.82	-107.58	14.023	10.733	13.975	13.651	14.368	22.061
6900	-91.369	-99.027	-110.29	-116.57	-114.67	-106.98	14.228	11.163	14.742	14.181	15.243	22.345
7000	-90.754	-97.833	-108.71	-115.7	-113.35	-106.57	14.348	11.698	15.535	14.673	16.069	22.561
7100	-90.098	-96.42	-106.97	-114.75	-111.8	-106.27	14.415	12.274	16.674	15.1	16.904	22.642
7200	-89.289	-94.735	-104.83	-113.57	-109.76	-106	14.418	12.892	17.696	15.628	17.708	22.666
7300	-88.224	-92.793	-102.72	-112.13	-107.42	-105.67	14.382	13.538	18.695	16.258	18.591	22.635
7400	-86.864	-90.68	-100.47	-110.54	-105.04	-105.19	14.315	14.107	19.278	16.868	19.328	22.532
7500	-85.255	-88.539	-98.486	-108.77	-102.77	-104.73	14.163	14.524	19.672	17.39	19.828	22.399
7600	-83.446	-86.42	-96.725	-107.04	-100.71	-104.37	13.936	14.806	19.762	17.759	20.041	22.189
7700	-81.502	-84.292	-95.145	-105.31	-98.886	-104.14	13.713	14.961	19.731	17.98	20.138	21.917
7800	-79.56	-82.068	-93.598	-103.6	-97.287	-104	13.615	14.979	19.57	18.091	20.162	21.615
7900	-77.61	-79.744	-92.225	-101.8	-95.834	-104.02	13.622	14.865	19.36	18.052	20.176	21.355
8000	-75.631	-77.433	-90.903	-100.06	-94.615	-104.17	13.714	14.723	18.911	17.915	20.147	21.069
8100	-73.591	-75.284	-89.681	-98.608	-93.594	-104.42	13.771	14.598	18.381	17.79	20.028	20.752
8200	-71.568	-73.353	-88.509	-97.567	-92.764	-104.73	13.859	14.427	17.827	17.638	19.887	20.357
8300	-69.592	-71.64	-87.424	-96.584	-91.946	-105.02	13.849	14.19	17.423	17.321	19.67	19.962
8400	-67.726	-70.172	-86.431	-95.591	-91.059	-105.11	13.639	13.98	16.988	17.055	19.413	19.59
8500	-66.081	-69.028	-85.421	-94.567	-90.099	-105.04	13.211	13.864	16.469	16.722	19.073	19.282
8600	-64.799	-68.304	-84.35	-93.649	-89.275	-104.79	12.785	13.914	15.864	16.3	18.72	18.956
8700	-64.063	-68.058	-83.321	-92.763	-88.587	-104.48	12.674	14.167	15.188	15.644	18.356	18.62
8800	-64.126	-68.358	-82.357	-91.985	-88.091	-104.2	13.209	14.649	14.474	14.97	18.104	18.402
8900	-65.067	-69.268	-81.574	-91.291	-87.73	-103.92	14.236	15.355	13.95	14.308	17.838	18.255
9000	-66.774	-70.805	-81.079	-90.68	-87.494	-103.63	15.468	16.14	13.899	13.763	17.628	18.16
9100	-68.987	-72.952	-80.73	-90.153	-87.3	-103.38	16.593	16.85	13.971	13.289	17.479	18.078
9200	-71.56	-75.694	-80.677	-89.896	-87.266	-103.17	17.398	17.483	14.445	13.067	17.405	18.034
9300	-74.418	-78.741	-80.834	-89.82	-87.555	-103	17.872	17.764	15.027	13.144	17.4	18.032
9400	-77.278	-81.834	-81.06	-89.774	-87.999	-102.73	17.784	17.657	15.429	13.396	17.27	18.083
9500	-80.076	-84.722	-81.402	-89.474	-88.402	-102.05	17.276	17.212	15.574	13.5	17.135	18.064
9600	-82.539	-87.257	-81.778	-88.921	-88.727	-100.77	16.395	16.679	15.521	13.445	17.113	17.923
9700	-84.704	-89.252	-82.206	-88.312	-88.967	-99.118	15.353	16.201	15.504	13.541	17.113	17.661
9800	-86.55	-90.794	-82.779	-87.87	-89.039	-97.582	14.325	15.79	15.45	13.622	16.998	17.412
9900	-88.175	-91.996	-83.499	-87.735	-89.242	-96.385	13.456	15.348	15.242	13.718	16.853	17.169
10000	-89.577	-93.06	-84.397	-88.126	-89.672	-95.571	12.689	14.936	15.235	14.138	16.575	16.904
10100	-90.886	-94.009	-85.586	-88.938	-90.323	-95.052	11.976	14.535	15.437	14.631	16.221	16.676
10200	-92.076	-94.915	-87.02	-90.098	-91.088	-94.606	11.372	14.133	15.585	15.356	15.859	16.373
10300	-93.083	-95.758	-88.906	-91.464	-91.903	-94.242	10.881	13.723	15.867	16.259	15.597	16.182
10400	-93.961	-96.572	-90.939	-92.802	-92.656	-93.975	10.467	13.348	16.107	16.972	15.422	16.01
10500	-94.716	-97.367	-92.781	-94.162	-93.422	-93.888	10.125	13.024	16.238	17.536	15.301	15.902
10600	-95.394	-98.112	-94.409	-95.612	-94.279	-93.883	9.8521	12.768	16.196	17.939	15.248	15.788
10700	-95.989	-98.769	-96	-97.212	-95.281	-93.893	9.6452	12.583	16.047	18.376	15.264	15.683
10800	-96.567	-99.321	-97.627	-98.805	-96.234	-93.823	9.4756	12.435	15.769	18.851	15.325	15.577
10900	-97.109	-99.827	-99.38	-100.24	-96.851	-93.696	9.2916	12.358	15.448	19.214	15.258	15.606
11000	-97.656	-100.25	-101.17	-101.53	-97.209	-93.454	9.0917	12.28	15.273	19.42	15.193	15.652
11100	-98.147	-100.68	-102.94	-102.78	-97.447	-93.201	8.8852	12.205	15.454	19.546	15.183	15.757
11200	-98.619	-101.05	-104.47	-104.11	-97.692	-93.01	8.7201	12.095	15.623	19.571	15.317	15.89
11300	-99.048	-101.42	-105.84	-105.55	-97.833	-92.986	8.5956	12.003	15.474	19.451	15.435	16.14
11400	-99.481	-101.74	-107.15	-107.12	-97.96	-93.06	8.5188	11.904	15.221	19.229	15.576	16.334
11500	-99.882	-102.1	-108.31	-108.69	-98.2	-93.221	8.4485	11.831	14.996	18.88	15.677	16.516
11600	-100.26	-102.44	-109.41	-110.26	-98.56	-93.42	8.4066	11.762	14.87	18.313	15.824	16.659
11700	-100.6	-102.8	-110.38	-111.79	-98.849	-93.707	8.3551	11.713	14.708	17.673	16.024	16.84
11800	-100.94	-103.15	-111.32	-113.11	-99.14	-94.098	8.3201	11.651	14.496	16.961	16.42	17.054
11900	-101.3	-103.49	-112.21	-114.35	-99.359	-94.485	8.2446	11.556	14.071	16.355	16.809	17.18
12000	-101.63	-103.82	-113.06	-115.36	-99.645	-94.963	8.2021	11.451	13.625	15.829	17.26	17.293
12100	-101.91	-104.11	-113.81	-116.26	-99.924	-95.615	8.2114	11.338	13.286	15.255	17.619	17.42
12200	-102.18	-104.41	-114.48	-117.03	-100.32	-96.45	8.2394	11.237	12.963	14.676	17.913	17.635
12300	-102.49	-104.69	-115.1	-117.75	-100.87	-97.392	8.2296	11.121	12.517	14.2	18.123	17.855
12400	-102.77	-105.03	-115.75	-118.38	-101.49	-98.483	8.195	11.022	12.005	13.744	18.403	18.107
12500	-103.07	-105.36	-116.38	-119.12	-102.03	-99.624	8.1665	10.908	11.589	13.293	18.639	18.265
12600	-103.33	-105.69	-116.9	-119.67	-102.56	-100.75	8.1367	10.789	11.253	12.79	18.742	18.334
12700	-103.6	-105.98	-117.38	-120.19	-103.17	-101.92	8.1287	10.648	11.003	12.266	18.753	18.386
12800	-103.82	-106.27	-117.79	-120.71	-103.85	-103.15	8.122	10.526	10.785	11.866	18.777	18.42
12900	-104.03	-106.53	-118.22	-121.28	-104.57	-104.38	8.156	10.439	10.604	11.565	18.815	18.425
13000	-104.22	-106.79	-118.58	-121.72	-105.31	-105.53	8.1917	10.38	10.327	11.3	18.846	18.329
13100	-104.44	-107.06	-119.03	-122.01	-106.13	-106.61	8.2394	10.318	10.107	11.118	18.925	18.182
13200	-104.66	-107.33	-119.35	-122.17	-107.04	-107.65	8.2395	10.233	9.8947	10.972	18.933	18.002
13300	-104.93	-107.61	-119.71	-122.35	-108.13	-108.74	8.2552	10.162	9.7415	10.857	18.903	17.813
13400	-105.19	-107.86	-119.96	-122.55	-109.23	-109.94	8.2562	10.092	9.555	10.784	18.735	17.619
13500	-105.42	-108.07	-120.27	-122.75	-110.35	-111.1	8.2975	10.076	9.4536	10.77	18.59	17.394
13600	-105.61	-108.16	-120.43	-122.94	-111.3	-112.11	8.3646	10.058	9.4543	10.824	18.424	17.227
13700	-105.71	-108.18	-120.55	-123.14	-112.05	-112.76	8.4389	10.072	9.5826	10.805	18.319	17.083
13800	-105.76	-108.07	-120.51	-123.22	-112.61	-113.11	8.4799	10.094	9.6588	10.712	18.198	17.011
13900	-105.74	-107.91	-120.54	-123.13	-113.16	-113.17	8.5046	10.196	9.805	10.672	17.968	16.95
14000	-105.76	-107.68	-120.47	-123.01	-113.85	-113.34	8.4862	10.351	10.003	10.751	17.673	16.957
14100	-105.8	-107.46	-120.45	-123.02	-114.53	-113.71	8.3967	10.548	10.193	10.904	17.353	16.898
14200	-105.94	-107.2	-120.38	-123.13	-115.19	-114.32	8.2879	10.751	10.339	10.967	17.017	16.781
14300	-106.05	-106.95	-120.3	-123.26	-115.84	-114.99	8.2004	10.964	10.492	11.087	16.603	16.586
14400	-106.19	-106.66	-120.3	-123.39	-116.53	-115.66	8.2072	11.178	10.6	11.201	16.123	16.384
14500	-106.32	-106.33	-120.18	-123.36	-117.15	-116.34	8.2296	11.414	10.737	11.385	15.634	16.212
14600	-106.51	-105.97	-120.07	-123.19	-117.76	-116.95	8.2487	11.68	11.091	11.643	15.173	16.016
14700	-106.67	-105.53	-119.89	-122.83	-118.21	-117.4	8.2328	11.962	11.374	12.008	14.739	15.832
14800	-106.79	-105	-119.75	-122.29	-118.51	-117.6	8.2662	12.302	11.664	12.391	14.354	15.744
14900	-106.85	-104.35	-119.48	-121.75	-118.65	-117.7	8.2802	12.622	11.819	12.769	14.006	15.718
15000	-106.89	-103.68	-119.28	-121.29	-118.71	-117.76	8.275	12.956	11.929	13.067	13.762	15.69
15100	-106.94	-103.01	-119.06	-120.85	-118.8	-117.92	8.229	13.234	12.029	13.307	13.558	15.63
15200	-107	-102.41	-119.03	-120.4	-118.95	-118.11	8.173	13.533	12.128	13.578	13.377	15.557
15300	-107.08	-101.81	-119.05	-120.01	-119.21	-118.4	8.1293	13.808	12.038	13.855	13.202	15.465
15400	-107.13	-101.31	-119.24	-119.73	-119.49	-118.79	8.1247	14.064	11.988	14.001	12.977	15.335
15500	-107.18	-100.83	-119.49	-119.56	-119.88	-119.25	8.1468	14.262	11.901	13.975	12.785	15.159
15600	-107.2	-100.39	-119.83	-119.41	-120.28	-119.77	8.1911	14.465	11.757	13.869	12.607	14.939
15700	-107.23	-99.943	-120.15	-119.25	-120.73	-120.25	8.2714	14.684	11.689	13.794	12.456	14.681
15800	-107.19	-99.481	-120.32	-119.1	-121.09	-120.63	8.3737	14.882	11.663	13.841	12.355	14.425
15900	-107.09	-98.97	-120.39	-118.96	-121.34	-120.91	8.537	15.059	11.686	13.917	12.315	14.181
16000	-106.88	-98.399	-120.38	-118.77	-121.44	-121.21	8.7544	15.225	11.744	13.95	12.341	13.945
16100	-106.61	-97.75	-120.4	-118.54	-121.51	-121.53	8.9898	15.368	11.837	13.978	12.344	13.745
16200	-106.31	-97.081	-120.34	-118.28	-121.56	-121.9	9.1928	15.472	11.873	14.089	12.353	13.585
16300	-106.02	-96.47	-120.41	-118.03	-121.62	-122.24	9.4126	15.565	12	14.221	12.395	13.433
16400	-105.76	-95.917	-120.53	-117.81	-121.75	-122.51	9.6419	15.636	12.095	14.403	12.403	13.241
16500	-105.56	-95.399	-120.74	-117.67	-122.04	-122.83	9.8943	15.737	12.164	14.605	12.31	13.05
16600	-105.4	-94.967	-120.88	-117.86	-122.5	-123.24	10.15	15.884	12.153	14.78	12.103	12.841
16700	-105.27	-94.628	-121.05	-118.28	-123.04	-123.68	10.401	16.011	12.15	14.884	11.833	12.579
16800	-105.16	-94.394	-121.15	-118.75	-123.61	-124.21	10.622	16.094	12.124	14.935	11.579	12.271
16900	-105.13	-94.262	-121.43	-119.18	-124.15	-124.79	10.808	16.201	12.072	14.969	11.328	11.989
17000	-105.22	-94.221	-121.84	-119.61	-124.73	-125.32	10.943	16.382	11.91	14.999	11.041	11.728
17100	-105.41	-94.243	-122.34	-120.01	-125.3	-125.71	11.029	16.571	11.67	15.009	10.685	11.525
17200	-105.74	-94.348	-122.89	-120.43	-125.87	-126	11.094	16.778	11.335	14.896	10.292	11.419
17300	-106.11	-94.486	-123.37	-120.96	-126.27	-126.24	11.077	16.913	10.937	14.734	9.935	11.324
17400	-106.5	-94.668	-123.81	-121.31	-126.49	-126.36	11.004	16.993	10.69	14.54	9.7393	11.265
17500	-106.81	-94.882	-123.98	-121.39	-126.53	-126.38	10.84	17.02	10.608	14.511	9.7882	11.286
17600	-107.06	-95.1	-123.99	-121.08	-126.48	-126.21	10.707	16.978	10.733	14.575	9.911	11.39
17700	-107.18	-95.382	-123.86	-120.58	-126.41	-125.93	10.552	16.872	10.814	14.667	10.075	11.636
17800	-107.28	-95.804	-123.69	-120.07	-126.29	-125.52	10.456	16.763	10.999	14.688	10.297	11.886
17900	-107.35	-96.418	-123.47	-119.65	-126.13	-125.11	10.368	16.662	11.2	14.685	10.517	12.142
18000	-107.49	-97.201	-123.4	-119.11	-125.99	-124.67	10.303	16.585	11.388	14.561	10.67	12.397
18100	-107.73	-98.084	-123.29	-118.65	-125.86	-124.27	10.225	16.414	11.434	14.452	10.81	12.647
18200	-108.07	-99.138	-123.21	-118.24	-125.78	-123.87	10.147	16.215	11.425	14.382	10.924	12.857
18300	-108.46	-100.3	-123.17	-117.96	-125.75	-123.56	10.066	15.944	11.378	14.365	11.066	13.073
18400	-108.82	-101.54	-123.26	-117.86	-125.74	-123.27	9.9911	15.621	11.381	14.341	11.232	13.257
18500	-109.16	-102.79	-123.38	-117.93	-125.76	-122.99	9.9065	15.176	11.347	14.328	11.395	13.4
18600	-109.47	-104	-123.36	-118.07	-125.74	-122.7	9.8207	14.64	11.376	14.354	11.513	13.508
18700	-109.8	-105.18	-123.16	-118.07	-125.55	-122.38	9.729	14.048	11.529	14.322	11.678	13.633
18800	-110.1	-106.3	-122.81	-118.02	-125.19	-122.04	9.6077	13.447	11.8	14.216	11.988	13.809
18900	-110.43	-107.35	-122.53	-117.97	-124.81	-121.65	9.4648	12.953	12.066	14.101	12.308	14.01
19000	-110.76	-108.29	-122.35	-117.9	-124.54	-121.31	9.2417	12.531	12.142	13.95	12.492	14.223
19100	-111.15	-109.15	-122.48	-117.86	-124.49	-120.98	8.9833	12.199	12.12	13.703	12.541	14.308
19200	-111.57	-109.9	-122.78	-117.9	-124.64	-120.83	8.6733	11.853	11.941	13.37	12.495	14.354
19300	-112	-110.61	-123.28	-118.1	-124.9	-120.83	8.4093	11.495	11.671	13.01	12.371	14.372
19400	-112.39	-111.25	-123.79	-118.58	-125.15	-120.98	8.1833	11.103	11.321	12.834	12.243	14.334
19500	-112.74	-111.9	-124.35	-119.22	-125.45	-121.26	8.0316	10.778	10.989	12.698	12.042	14.223
19600	-113.07	-112.49	-124.9	-119.97	-125.87	-121.75	7.9047	10.45	10.58	12.558	11.775	14.123
19700	-113.36	-113.07	-125.52	-120.88	-126.35	-122.33	7.8182	10.201	10.229	12.3	11.461	13.942
19800	-113.66	-113.58	-126.12	-122.12	-126.95	-123.1	7.7106	9.9523	9.8506	12.041	11.084	13.731
19900	-113.93	-114.11	-126.72	-123.53	-127.57	-123.98	7.6127	9.7795	9.4421	11.795	10.674	13.456
20000	-114.19	-114.58	-127.24	-125.04	-128.15	-124.87	7.4931	9.6262	9.0209	11.54	10.287	13.165
20100	-114.41	-115	-127.67	-126.47	-128.54	-125.64	7.3992	9.5299	8.6311	11.204	9.9925	12.858
20200	-114.6	-115.35	-128.01	-127.73	-128.83	-126.25	7.3399	9.4521	8.3058	10.922	9.7465	12.577
20300	-114.73	-115.65	-128.25	-128.52	-129.07	-126.74	7.3006	9.4058	8.0501	10.794	9.5572	12.372
20400	-114.85	-115.95	-128.46	-128.96	-129.31	-127.11	7.2879	9.3964	7.9063	10.637	9.3466	12.237
20500	-114.94	-116.24	-128.56	-129.39	-129.53	-127.47	7.2735	9.3924	7.8163	10.494	9.1311	12.151
20600	-115.03	-116.52	-128.69	-129.84	-129.8	-127.74	7.2801	9.4109	7.7815	10.265	8.8674	11.998
20700	-115.12	-116.74	-128.72	-130.27	-130.01	-128	7.2648	9.3802	7.7143	10.009	8.6392	11.841
20800	-115.22	-116.96	-128.84	-130.68	-130.22	-128.25	7.2779	9.3808	7.6664	9.7827	8.3942	11.649
20900	-115.32	-117.14	-128.91	-131.06	-130.44	-128.61	7.2614	9.3362	7.5668	9.6275	8.2019	11.458
21000	-115.42	-117.36	-129.07	-131.38	-130.63	-128.91	7.2603	9.3365	7.4687	9.4247	7.9744	11.259
21100	-115.53	-117.54	-129.18	-131.69	-130.79	-129.19	7.2278	9.3018	7.3384	9.2327	7.8067	11.202
21200	-115.61	-117.74	-129.33	-131.98	-130.95	-129.37	7.2257	9.2983	7.2258	8.94	7.6562	11.124
21300	-115.7	-117.89	-129.44	-132.31	-131.1	-129.64	7.2031	9.2526	7.1298	8.643	7.5348	11.031
21400	-115.75	-118.05	-129.57	-132.57	-131.22	-129.86	7.2046	9.2383	7.0439	8.3607	7.4093	10.91
21500	-115.83	-118.17	-129.64	-132.69	-131.35	-130.04	7.195	9.2138	7.0082	8.2538	7.3118	10.842
21600	-115.88	-118.25	-129.69	-132.63	-131.44	-129.97	7.1912	9.1925	6.9524	8.354	7.2719	10.854
21700	-115.96	-118.28	-129.76	-132.43	-131.51	-129.78	7.1887	9.1428	6.9206	8.4971	7.2286	10.951
21800	-116.03	-118.29	-129.79	-132.28	-131.55	-129.66	7.1904	9.0928	6.8777	8.5894	7.211	11.028
21900	-116.13	-118.33	-129.86	-132.32	-131.64	-129.69	7.2046	9.0635	6.8669	8.5321	7.1696	11.007
22000	-116.21	-118.42	-129.89	-132.56	-131.71	-129.93	7.2003	9.0409	6.8642	8.3739	7.1408	10.904
22100	-116.28	-118.55	-129.95	-132.86	-131.83	-130.22	7.2127	9.0713	6.9197	8.1859	7.107	10.765
22200	-116.33	-118.65	-129.95	-133.07	-131.92	-130.5	7.1954	9.0723	6.929	8.1301	7.0917	10.697
22300	-116.38	-118.75	-130.04	-133.16	-131.98	-130.58	7.1993	9.0939	6.9449	8.1249	7.0525	10.564
22400	-116.43	-118.81	-130.09	-133.24	-132.05	-130.68	7.1798	9.0757	6.9031	8.1252	7.0887	10.496
22500	-116.47	-118.89	-130.19	-133.31	-132.1	-130.7	7.1829	9.0816	6.836	8.0106	7.0778	10.436
22600	-116.53	-118.92	-130.26	-133.41	-132.17	-130.72	7.165	9.0443	6.7717	7.9074	7.0504	10.449
22700	-116.56	-118.99	-130.36	-133.48	-132.21	-130.54	7.1657	9.0268	6.7071	7.787	7.0408	10.48
22800	-116.6	-119.01	-130.41	-133.6	-132.27	-130.38	7.1437	8.9854	6.6843	7.757	7.0216	10.609
22900	-116.63	-119.05	-130.42	-133.68	-132.3	-130.19	7.1427	8.9706	6.6951	7.7501	7.0451	10.707
23000	-116.67	-119.08	-130.42	-133.81	-132.33	-130.08	7.1352	8.9725	6.7428	7.7328	7.0832	10.767
23100	-116.71	-119.13	-130.43	-133.92	-132.38	-130.04	7.1374	8.9935	6.7769	7.6427	7.1296	10.775
23200	-116.77	-119.17	-130.49	-134.06	-132.45	-130.07	7.1424	9.0106	6.7937	7.4861	7.1213	10.75
23300	-116.81	-119.24	-130.51	-134.23	-132.48	-130.16	7.1403	9.0123	6.7622	7.3078	7.0686	10.707
23400	-116.87	-119.31	-130.58	-134.42	-132.56	-130.3	7.1424	9.0219	6.7862	7.0801	7.024	10.663
23500	-116.91	-119.35	-130.57	-134.59	-132.59	-130.5	7.1343	9.0192	6.7931	6.9351	7.0167	10.679
23600	-116.97	-119.41	-130.57	-134.65	-132.62	-130.64	7.1486	9.0417	6.8005	6.857	6.9945	10.65
23700	-117.01	-119.44	-130.58	-134.7	-132.66	-130.82	7.1462	9.0441	6.8452	6.8591	7.0066	10.598
23800	-117.06	-119.51	-130.66	-134.78	-132.68	-130.96	7.1706	9.0733	6.8641	6.7755	6.9751	10.449
23900	-117.1	-119.56	-130.68	-134.91	-132.75	-131.17	7.1732	9.0582	6.8261	6.6826	6.9653	10.316
24000	-117.13	-119.63	-130.74	-134.99	-132.83	-131.29	7.1935	9.072	6.8458	6.5723	6.9293	10.201
24100	-117.17	-119.65	-130.74	-135.11	-132.9	-131.44	7.1912	9.0615	6.8453	6.502	6.8872	10.13
24200	-117.19	-119.7	-130.8	-135.18	-132.97	-131.53	7.2144	9.0878	6.7944	6.4145	6.8189	10.042
24300	-117.24	-119.73	-130.87	-135.28	-133.02	-131.69	7.2243	9.1003	6.7471	6.3371	6.7126	9.9736
24400	-117.27	-119.78	-130.98	-135.37	-133.08	-131.8	7.2474	9.1219	6.6799	6.2822	6.6599	9.8828
24500	-117.31	-119.82	-131.06	-135.46	-133.17	-131.97	7.2529	9.1388	6.6435	6.2231	6.6453	9.8362
24600	-117.33	-119.88	-131.12	-135.51	-133.22	-132.05	7.2638	9.1615	6.6148	6.1968	6.6103	9.7637
24700	-117.37	-119.93	-131.17	-135.55	-133.3	-132.11	7.2755	9.1835	6.6112	6.1545	6.5418	9.7113
24800	-117.38	-119.97	-131.2	-135.6	-133.35	-132.22	7.2821	9.2133	6.5887	6.1165	6.5354	9.669
24900	-117.42	-120.01	-131.27	-135.65	-133.41	-132.36	7.3039	9.2678	6.5968	6.0465	6.4823	9.5824
25000	-117.44	-120.02	-131.3	-135.71	-133.45	-132.53	7.3208	9.3047	6.5761	5.9822	6.4938	9.4855
