# Supplementary material for: Vocal development through morphological computation
Source: PLoS Biol. 2018 Feb 20;16(2):e2003933. doi: 10.1371/journal.pbio.2003933 (PMC5834215; doi:10.1371/journal.pbio.2003933)
Supplement: S1 Code — (M) [file pbio.2003933.s006.m]

% This is a MATLAB code to generate figure 2B and 2D of 
% Vocal development throught morphological computation
% Zhang YS, Ghazanfar AA (2018)
% YSZ 01/22/2018

% Plot Figure 2B
% CPG model of the infant vocalization
% linear increasing ANS

% CPG model parameters for the example
dt = 0.01;      % time step
N = 3000;       % total number of iterations

b1 = 4; % coupling x2->x1
b2 = 0.01; % coupling x1->x2
c1 = 3; % time constant x1
c2 = 25; % time constant x2

% initial conditions
x0 = [0.1;0;0.1;0];

% design the ramping
prct = 0.25;
I = zeros(1,round(N*prct));
I = [I linspace(0,1,N-round(N*prct))];
a1min = -0.1;
a1max = 0.1;
a2min = -1;
a2max = 1; 
a1 = I*(a1max-a1min)+a1min;  %ramping input to x1
a2 = I*(a2max-a2min)+a2min;  %ramping input to x2

% solve the equation
x = coupled_cpg_solver(x0,a1,a2,b1,b2,c1,c2,N,dt);

% convert to pressure(a) and tension(b)
p0 = 1;
P = 0.1;
k0 = 5;
K = 32;
a = tansig((x(1,:)*p0))*P; 
b = 1./(1+exp((-x(3,:)+k0)));
b = b*K;

% resample and feed parameter to biomechanical model
dtt  = 0.005;
dur = 8;
Fs = 1000/dtt;
a = resample(a,Fs,round(N/dur));
b = resample(b,Fs,round(N/dur));
duration = dur*1000;

% Biomechanical model parameters
Ttr = 9;
gamma = 80;
r = 0.8;
uc1 = 1;
uc2 =0.1;
uc3 =0.001;

% Solve the ODE for biomechanical model (from Amador 2013)
[xphee yphee pinphee] =  Dynamicfuncamador(gamma, a, b, r, Ttr, uc1, uc2, uc3,0,0,dtt, duration);
pink1 = pinknoise(numel(pinphee));

%
n = 6;          % filter order
Rp = 0.1;       % ripple allowance
Rs = 60;        % stopband attenuation
Wn = [400 20000]/Fs*2;   % band width
[b2,a2] = ellip(n,Rp,Rs,Wn(2),'low');     % lowpass design
[b1,a1] = ellip(n,Rp,Rs,Wn(1),'high');  % highpass design
pinpheefilt = filtfilt(b2,a2,pinphee);     
pinpheefilt = filtfilt(b1,a1,pinpheefilt);
pinpheefilt = pinpheefilt+pink1/50;

dmin = dur*prct;
figure(70)
subplot(511)
line([0 dur-dmin],[0 1])
set(gca,'XTick',[])
set(gca,'XTicklabel',[])
box off
ylabel('I (a.u.)')
axis tight

subplot(513)
alpha = 0.1;
nwin = alpha*Fs/2+1;
gwin = gausswin(nwin,alpha);
gwin = gwin/sum(gwin);
w = conv(a,gwin,'same');
plot((0:length(w)-1)/Fs,w,'k')
set(gca,'XTick',[])
set(gca,'XTicklabel',[])
box off
set(gca,'Linewidth',1)
ylabel('p (a.u.)')
axis tight
xlim([dmin dur])

subplot(512)

plot((0:length(b)-1)/Fs,b,'k')
hold off
set(gca,'XTick',[])
set(gca,'XTicklabel',[])
box off
set(gca,'Fontsize',16)
ylabel('k (a.u.)')
set(gca,'Linewidth',1)
axis tight
xlim([dmin dur])

subplot(514)
plot((0:length(pinpheefilt)-1)/Fs,pinpheefilt,'k')
set(gca,'XTick',[])
set(gca,'XTicklabel',[])
box off
ylabel('s (a.u.)')
axis tight
xlim([dmin dur])

subplot(515)
pink = pinknoise(numel(pinphee));
[y, f, t] = specgram(pinpheefilt, 2^10, Fs);

imagesc(t,f,10*log10(abs(y)+eps), [-20 60]);axis xy; colormap(jet)
ylabel('f (Hz)'); ylim([0, 20000])
set(gca,'YTick',[0 20000])
set(gca,'YTickLabel',[0 20])
set(gca,'XTick',[dmin dmin+1 dmin+2 dmin+3 dmin+4 dmin+5 dmin+6])
set(gca,'XTicklabel',[0 1 2 3 4 5 6])
box off
xlim([dmin dur])
xlabel('Time (s)')

set(subplot(5,1,1),'Position',[0.15,0.80,0.8,0.13])
set(subplot(5,1,2),'Position',[0.15,0.6375,0.8,0.13])
set(subplot(5,1,3),'Position',[0.15,0.475,0.8,0.13])
set(subplot(5,1,4),'Position',[0.15,0.3125,0.8,0.13])
set(subplot(5,1,5),'Position',[0.15,0.15,0.8,0.13])


% Plot Figure 2D
% suggested parameter for mature contact call
a1 = 0.2;
a2 = 0.8;
b1 = 1.5;
b2 = 0.0015;
c1 = 10;
c2 = 100;

dt = 0.001;
dur = 5;
N = round(dur/dt);

% initial conditions
x0s = [[-2 0 3 0];[10 15 -10 0];[0.5 0.4 1 1.2];[-8 2 8 -4]];

figure(1) % contact calls
subplot(221)
cla
subplot(222)
cla

for ic = 1:size(x0s,2)

x0 = x0s(:,ic);
x = coupled_cpg_solver(x0,a1,a2,b1,b2,c1,c2,N,dt); % solve the ode

x1 = x(1,:);
y1 = x(2,:);
x2 = x(3,:);
y2 = x(4,:);

subplot(221)
plot(x1,y1/c1,'linewidth',1)
hold on
u = gradient(x1); % get the direction
v = gradient(y1/c1);
L = sqrt(u.^2+v.^2);
narr = 1;
quiver(x1(narr),y1(narr)/c1,u(narr)./L(narr)*2,v(narr)./L(narr)*2,'r','maxheadsize',1/norm(v),'AutoScale','off','linewidth',1); % plot the arrows
box off
axis tight
xlabel('x1')
ylabel('y1')

bcx = get(gca,'xlim');
bcy = get(gca,'ylim');
xlim([bcx(1)-(bcx(2)-bcx(1))*0.1 bcx(2)+(bcx(2)-bcx(1))*0.1])
ylim([bcy(1)-(bcy(2)-bcy(1))*0.1 bcy(2)+(bcy(2)-bcy(1))*0.1])

subplot(222)
plot(x2,y2/c2,'linewidth',1)
hold on
u = gradient(x2);
v = gradient(y2/c2);
L = sqrt(u.^2+v.^2);
narr = 3+ic;
quiver(x2(narr),y2(narr)/c2,u(narr)./L(narr)/10,v(narr)./L(narr)/10,0,'r','maxheadsize',1/norm(v),'linewidth',1);
box off
axis tight
xlabel('x2')
ylabel('y2')
bcx = get(gca,'xlim');
bcy = get(gca,'ylim');
xlim([bcx(1)-(bcx(2)-bcx(1))*0.1 bcx(2)+(bcx(2)-bcx(1))*0.1])
ylim([bcy(1)-(bcy(2)-bcy(1))*0.1 bcy(2)+(bcy(2)-bcy(1))*0.1])

end
subplot(221)
set(gca,'position',[0.1,0.6,0.375,0.375])
subplot(222)
set(gca,'position',[0.6,0.6,0.375,0.375])

%%
% suggested parameter for immature contact call

a1 = -0.2;
a2 = -0.8;
b1 = 1.5;
b2 = 0.0015;
c1 = 10;
c2 = 100;

dur = 5;
N = round(dur/dt);

x0s = [[-2 2 -3.5 0];[10 -5 -10 0];[-1 -0.4 -0.8 -0.6];[5 -2 10 4]];

figure(1)
subplot(223)
cla
subplot(224)
cla

for ic = 1:size(x0s,2)
x0 = x0s(:,ic);
x = coupled_cpg_solver(x0,a1,a2,b1,b2,c1,c2,N,dt);

x1 = x(1,:);
y1 = x(2,:);
x2 = x(3,:);
y2 = x(4,:);

subplot(223)
plot(x1,y1/c1,'linewidth',1)
hold on
u = gradient(x1);
v = gradient(y1/c1);
L = sqrt(u.^2+v.^2);
narr = 1;
quiver(x1(narr),y1(narr)/c1,u(narr)./L(narr)*2,v(narr)./L(narr)*2,'r','maxheadsize',1/norm(v),'AutoScale','off','linewidth',1);
box off
axis tight
xlabel('x1')
ylabel('y1')

bcx = get(gca,'xlim');
bcy = get(gca,'ylim');
xlim([bcx(1)-(bcx(2)-bcx(1))*0.1 bcx(2)+(bcx(2)-bcx(1))*0.1])
ylim([bcy(1)-(bcy(2)-bcy(1))*0.1 bcy(2)+(bcy(2)-bcy(1))*0.1])


subplot(224)
plot(x2,y2/c2,'linewidth',1)
hold on
u = gradient(x2);
v = gradient(y2/c2);
L = sqrt(u.^2+v.^2);
narr = 3+ic;
quiver(x2(narr),y2(narr)/c2,u(narr)./L(narr)/10,v(narr)./L(narr)/10,0,'r','maxheadsize',1/norm(v),'linewidth',1);
box off
axis tight

xlabel('x2')
ylabel('y2')

bcx = get(gca,'xlim');
bcy = get(gca,'ylim');
xlim([bcx(1)-(bcx(2)-bcx(1))*0.1 bcx(2)+(bcx(2)-bcx(1))*0.1])
ylim([bcy(1)-(bcy(2)-bcy(1))*0.1 bcy(2)+(bcy(2)-bcy(1))*0.1])

end
subplot(223)
set(gca,'position',[0.1,0.1,0.375,0.375])
subplot(224)
set(gca,'position',[0.6,0.1,0.375,0.375])

%%
% suggested parameter for twitter

a1 = 0;
a2 = 0;
b1 = 1.5;
b2 = 0.0015;
c1 = 10;
c2 = 100;

dur = 2;
N = round(dur/dt);

x0s = [[3 0];[-10 0];[1 1.2];[8 -4]];
figure(2)
subplot(221)
cla
subplot(222)
cla

for ic = 1:size(x0s,2)
x0 = x0s(:,ic);
x = coupled_cpg_solver(x0,a1,a2,b1,b2,c1,c2,N,dt);

x1 = x(1,:);
y1 = x(2,:);
x2 = x(3,:);
y2 = x(4,:);

subplot(221)
plot(x1,y1/c1,'linewidth',1)
hold on
u = gradient(x1);
v = gradient(y1/c1);
L = sqrt(u.^2+v.^2);
narr = 1;
quiver(x1(narr),y1(narr)/c1,u(narr)./L(narr)*4,v(narr)./L(narr)*4,'r','maxheadsize',1/norm(v),'AutoScale','off','linewidth',1);
box off
axis tight

xlabel('x1')
ylabel('y1')

bcx = get(gca,'xlim');
bcy = get(gca,'ylim');
xlim([bcx(1)-(bcx(2)-bcx(1))*0.1 bcx(2)+(bcx(2)-bcx(1))*0.1])
ylim([bcy(1)-(bcy(2)-bcy(1))*0.1 bcy(2)+(bcy(2)-bcy(1))*0.1])

subplot(222)
plot(x2,y2/c2,'linewidth',1)
hold on
u = gradient(x2);
v = gradient(y2/c2);
L = sqrt(u.^2+v.^2);
narr = 3+ic;
quiver(x2(narr),y2(narr)/c2,u(narr)./L(narr)/4,v(narr)./L(narr)/4,0,'r','maxheadsize',1/norm(v),'linewidth',1);
box off
axis tight

xlabel('x2')
ylabel('y2')

bcx = get(gca,'xlim');
bcy = get(gca,'ylim');
xlim([bcx(1)-(bcx(2)-bcx(1))*0.1 bcx(2)+(bcx(2)-bcx(1))*0.1])
ylim([bcy(1)-(bcy(2)-bcy(1))*0.1 bcy(2)+(bcy(2)-bcy(1))*0.1])

end
subplot(221)
set(gca,'position',[0.1,0.6,0.375,0.375])
subplot(222)
set(gca,'position',[0.6,0.6,0.375,0.375])

%%
% suggested parameter for trill

a1 = 0;
a2 = 0;
b1 = 0.2;
b2 = 0.0015;
c1 = 10;
c2 = 100;


dur = 2;
N = round(dur/dt);


x0s = [[-3.5 0];[-10 0];[-0.8 -0.6];[10 4]];
figure(2)
subplot(223)
cla
subplot(224)
cla

for ic = 1:size(x0s,2)

x0 = x0s(:,ic);
x = coupled_cpg_solver(x0,a1,a2,b1,b2,c1,c2,N,dt);

x1 = x(1,:);
y1 = x(2,:);
x2 = x(3,:);
y2 = x(4,:);

subplot(223)
plot(x1,y1/c1,'linewidth',1)
hold on
u = gradient(x1);
v = gradient(y1/c1);
L = sqrt(u.^2+v.^2);
narr = 1;
quiver(x1(narr),y1(narr)/c1,u(narr)./L(narr)*2,v(narr)./L(narr)*2,'r','maxheadsize',1/norm(v),'AutoScale','off','linewidth',1);
box off
axis tight

xlabel('x1')
ylabel('y1')

bcx = get(gca,'xlim');
bcy = get(gca,'ylim');
xlim([bcx(1)-(bcx(2)-bcx(1))*0.1 bcx(2)+(bcx(2)-bcx(1))*0.1])
ylim([bcy(1)-(bcy(2)-bcy(1))*0.1 bcy(2)+(bcy(2)-bcy(1))*0.1])


subplot(224)
plot(x2,y2/c2,'linewidth',1)
hold on
u = gradient(x2);
v = gradient(y2/c2);
L = sqrt(u.^2+v.^2);
narr = 3+ic;
quiver(x2(narr),y2(narr)/c2,u(narr)./L(narr)/4,v(narr)./L(narr)/4,0,'r','maxheadsize',1/norm(v),'linewidth',1);
box off
axis tight

xlabel('x2')
ylabel('y2')

bcx = get(gca,'xlim');
bcy = get(gca,'ylim');
xlim([bcx(1)-(bcx(2)-bcx(1))*0.1 bcx(2)+(bcx(2)-bcx(1))*0.1])
ylim([bcy(1)-(bcy(2)-bcy(1))*0.1 bcy(2)+(bcy(2)-bcy(1))*0.1])

end
subplot(223)
set(gca,'position',[0.1,0.1,0.375,0.375])
subplot(224)
set(gca,'position',[0.6,0.1,0.375,0.375])

% functions
function x = coupled_cpg_solver(x0,a1s,a2s,b1,b2,c1,c2,N,dt)
    if numel(a1s) == 1
        a1s = ones(1,N)*a1s;
    end
    if numel(a2s) == 1
        a2s = ones(1,N)*a2s;
    end
    fun = @(x,a1,a2,b1,b2,c1,c2) [x(2);...
    (a1 - x(1) + x(2)/c1 - x(1)^2*x(2)/c1 + b1*x(4))*c1^2;...
    x(4);...
    (a2 - x(3) + x(4)/c2 - x(3)^2*x(4)/c1 + b2*x(2))*c2^2];
    x = zeros(4,N);
    x(:,1) = x0;    
    for i = 2:N    
        yy = x(:,i-1);
        a1 = a1s(i);
        a2 = a2s(i);
        k1=dt*fun(yy,a1,a2,b1,b2,c1,c2); 
        k2=dt*fun(yy+k1/2,a1,a2,b1,b2,c1,c2); 
        k3=dt*fun(yy+k2/2,a1,a2,b1,b2,c1,c2); 
        k4=dt*fun(yy+k3,a1,a2,b1,b2,c1,c2); 
        x(:,i)=yy+k1/6+k2/3+k3/3+k4/6; 
    end
end


function [x, y, p_in] = Dynamicfuncamador(gamma, a, b, r, T, uc1, uc2, uc3, x1, y1, dt, duration)
%FUNCAMADOR.M This function will use the Euler method to simulate the
%motion of the vocal folds. 
%   This simulation will run for 1 second with time step dt and with
%   initial conditions x1 and y1. This only works for a(t), b(t) =
%   constant. 
%% Initializing system
t = duration; 
N = floor(t/dt); 
x = zeros(1,N+1);
y = zeros(1,N+1);
x(1) = x1; 
y(1) = y1; 
p_in = zeros(1,N+1);

if numel(a) == 1
    a = ones(1,N)*a;
end

if numel(b) == 1
    b = ones(1,N)*b;
end

% adding some initial segment for the algorithm to stabilize

a = [a(1)*ones(1,500) a a(N)*ones(1,500)];
b = [b(1)*ones(1,500) b b(N)*ones(1,500)];

%% Simulating using Euler
for n=1:N+1000
    x(n+1) = x(n) + dt*y(n); 
    y(n+1) = y(n) + dt*(-a(n)*gamma^2 - b(n)*gamma^2*x(n) - gamma^2*x(n)^3 ...
             - gamma*x(n)^2*y(n)+gamma^2*x(n)^2- gamma*x(n)*y(n) ) + 0.02*rand(1);  
   
  if n < T+1
        p_in(n+1) = uc1*x(n) + uc2*y(n)  +uc3*(y(n)-y(n+1))/dt;       
   else
        p_in(n+1) = uc1*x(n)+uc2*y(n)- r*p_in(n-T) +uc3*(y(n)-y(n+1))/dt;
  end
end
x = x(501:501+N); % cutting the heating part
y = y(501:501+N); % cutting the heating part
p_in = p_in(501:501+N); 
end
